# Supplementary material for: A Pilot Study on Proteomic Predictors of Mortality in Stable COPD
Source: Cells. 2024 Aug 14;13(16):1351. doi: 10.3390/cells13161351 (PMC11352814; doi:10.3390/cells13161351)
Supplement: Supplementary file 1 [file cells-13-01351-s001.zip]

Archive with 2 entries (2 files):
- CELLS03127901-SM Supplementary.pdf
- Supplementary Tables.xlsx
