# Supplementary material for: A Pilot Study on Proteomic Predictors of Mortality in Stable COPD
Source: Cells. 2024 Aug 14;13(16):1351. doi: 10.3390/cells13161351 (PMC11352814; doi:10.3390/cells13161351)
Supplement: Supplementary file 1 [file cells-13-01351-s001.zip › Supplementary Tables.xlsx]

## Sheet: Table S1. (printable version)
Table S1. Identified proteins (information based on UNIPROT)
Method	Protein group	Both Methods	Gene	Entry	Type_only	Types	Entry Name	Protein names	Length	Keywords	Gene Ontology (biological process)	Gene Ontology (cellular component)
LC-MS/MS	IGLV4-69		IGLV4-69	A0A075B6H9	Immune Adaptative	ImmuneAdaptative;	LV469_HUMAN	Immunoglobulin lambda variable 4-69	119	Adaptive immunity;Cell membrane;Disulfide bond;Immunity;Immunoglobulin;Immunoglobulin domain;Membrane;Reference proteome;Secreted;Signal	adaptive immune response [GO:0002250]; immune response [GO:0006955]	extracellular space [GO:0005615]; immunoglobulin complex [GO:0019814]; plasma membrane [GO:0005886]
LC-MS/MS	IGLV8-61		IGLV8-61	A0A075B6I0	Immune Adaptative	ImmuneAdaptative;	LV861_HUMAN	Immunoglobulin lambda variable 8-61	122	Adaptive immunity;Cell membrane;Disulfide bond;Immunity;Immunoglobulin;Immunoglobulin domain;Membrane;Reference proteome;Secreted;Signal	adaptive immune response [GO:0002250]; immune response [GO:0006955]	extracellular space [GO:0005615]; immunoglobulin complex [GO:0019814]; plasma membrane [GO:0005886]
LC-MS/MS	IGLV7-46		IGLV7-46	A0A075B6I9	Immune Adaptative	ImmuneAdaptative;	LV746_HUMAN	Immunoglobulin lambda variable 7-46	117	Adaptive immunity;Cell membrane;Disulfide bond;Immunity;Immunoglobulin;Immunoglobulin domain;Membrane;Reference proteome;Secreted;Signal	adaptive immune response [GO:0002250]; immune response [GO:0006955]	extracellular space [GO:0005615]; immunoglobulin complex [GO:0019814]; plasma membrane [GO:0005886]
LC-MS/MS	IGLV5-37		IGLV5-37	A0A075B6J1	Immune Adaptative	ImmuneAdaptative;	LV537_HUMAN	Immunoglobulin lambda variable 5-37	123	Adaptive immunity;Cell membrane;Disulfide bond;Immunity;Immunoglobulin;Immunoglobulin domain;Membrane;Reference proteome;Secreted;Signal	adaptive immune response [GO:0002250]; immune response [GO:0006955]	extracellular space [GO:0005615]; immunoglobulin complex [GO:0019814]; plasma membrane [GO:0005886]
LC-MS/MS	IGLV2-18		IGLV2-18	A0A075B6J9	Immune Adaptative	ImmuneAdaptative;	LV218_HUMAN	Immunoglobulin lambda variable 2-18	118	Adaptive immunity;Cell membrane;Disulfide bond;Immunity;Immunoglobulin;Immunoglobulin domain;Membrane;Pyrrolidone carboxylic acid;Reference proteome;Secreted;Signal	adaptive immune response [GO:0002250]; immune response [GO:0006955]	extracellular space [GO:0005615]; immunoglobulin complex [GO:0019814]; plasma membrane [GO:0005886]
LC-MS/MS	IGLV3-16		IGLV3-16	A0A075B6K0	Immune Adaptative	ImmuneAdaptative;	LV316_HUMAN	Immunoglobulin lambda variable 3-16	115	Adaptive immunity;Cell membrane;Disulfide bond;Immunity;Immunoglobulin;Immunoglobulin domain;Membrane;Reference proteome;Secreted;Signal	adaptive immune response [GO:0002250]; immune response [GO:0006955]	extracellular space [GO:0005615]; immunoglobulin complex [GO:0019814]; plasma membrane [GO:0005886]
LC-MS/MS	IGLV3-12		IGLV3-12	A0A075B6K2	Immune Adaptative	ImmuneAdaptative;	LV312_HUMAN	Immunoglobulin lambda variable 3-12	115	Adaptive immunity;Cell membrane;Disulfide bond;Immunity;Immunoglobulin;Immunoglobulin domain;Membrane;Reference proteome;Secreted;Signal	adaptive immune response [GO:0002250]; immune response [GO:0006955]	extracellular space [GO:0005615]; immunoglobulin complex [GO:0019814]; plasma membrane [GO:0005886]
LC-MS/MS	IGLV3-10		IGLV3-10	A0A075B6K4	Immune Adaptative	ImmuneAdaptative;	LV310_HUMAN	Immunoglobulin lambda variable 3-10	115	Adaptive immunity;Cell membrane;Disulfide bond;Immunity;Immunoglobulin;Immunoglobulin domain;Membrane;Reference proteome;Secreted;Signal	adaptive immune response [GO:0002250]; immune response [GO:0006955]	extracellular space [GO:0005615]; immunoglobulin complex [GO:0019814]; plasma membrane [GO:0005886]
LC-MS/MS	IGLV3-9		IGLV3-9	A0A075B6K5	Immune Adaptative	ImmuneAdaptative;	LV39_HUMAN	Immunoglobulin lambda variable 3-9	115	Adaptive immunity;Cell membrane;Disulfide bond;Immunity;Immunoglobulin;Immunoglobulin domain;Membrane;Reference proteome;Secreted;Signal	adaptive immune response [GO:0002250]; immune response [GO:0006955]	extracellular space [GO:0005615]; immunoglobulin complex [GO:0019814]; plasma membrane [GO:0005886]
LC-MS/MS	IGKV2(D)-28		IGKV2-28	A0A075B6P5	Immune Adaptative	ImmuneAdaptative;	KV228_HUMAN	Immunoglobulin kappa variable 2-28	120	Adaptive immunity;Cell membrane;Disulfide bond;Immunity;Immunoglobulin;Immunoglobulin domain;Membrane;Reference proteome;Secreted;Signal	adaptive immune response [GO:0002250]; immune response [GO:0006955]	extracellular region [GO:0005576]; extracellular space [GO:0005615]; immunoglobulin complex [GO:0019814]; plasma membrane [GO:0005886]
LC-MS/MS			IGKV2D-28	P01615	Immune Adaptative	ImmuneAdaptative;	KVD28_HUMAN	Immunoglobulin kappa variable 2D-28 (Ig kappa chain V-II region FR) (Ig kappa chain V-II region GM607) (Ig kappa chain V-II region MIL) (Ig kappa chain V-II region TEW)	120	Adaptive immunity;Cell membrane;Direct protein sequencing;Disulfide bond;Immunity;Immunoglobulin;Immunoglobulin domain;Membrane;Reference proteome;Secreted;Signal	adaptive immune response [GO:0002250]; immune response [GO:0006955]	blood microparticle [GO:0072562]; extracellular exosome [GO:0070062]; extracellular region [GO:0005576]; extracellular space [GO:0005615]; immunoglobulin complex [GO:0019814]; plasma membrane [GO:0005886]
LC-MS/MS	IGHV3-64		IGHV3-64	A0A075B6Q5	Immune Adaptative	ImmuneAdaptative;	HV364_HUMAN	Immunoglobulin heavy variable 3-64	118	Adaptive immunity;Cell membrane;Disulfide bond;Immunity;Immunoglobulin;Immunoglobulin domain;Membrane;Reference proteome;Secreted;Signal	immunoglobulin mediated immune response [GO:0016064]	blood microparticle [GO:0072562]; immunoglobulin complex [GO:0019814]; plasma membrane [GO:0005886]
LC-MS/MS	IGHV4-4		IGHV4-4	A0A075B6R2	Immune Adaptative	ImmuneAdaptative;	HV404_HUMAN	Immunoglobulin heavy variable 4-4	117	Adaptive immunity;Cell membrane;Disulfide bond;Immunity;Immunoglobulin;Immunoglobulin domain;Membrane;Reference proteome;Secreted;Signal	immunoglobulin mediated immune response [GO:0016064]	blood microparticle [GO:0072562]; immunoglobulin complex [GO:0019814]; plasma membrane [GO:0005886]
LC-MS/MS	IGKV2(D)-29		IGKV2D-29	A0A075B6S2	Immune Adaptative	ImmuneAdaptative;	KVD29_HUMAN	Immunoglobulin kappa variable 2D-29	120	Adaptive immunity;Cell membrane;Disulfide bond;Immunity;Immunoglobulin;Immunoglobulin domain;Membrane;Reference proteome;Secreted;Signal	adaptive immune response [GO:0002250]; immune response [GO:0006955]	extracellular space [GO:0005615]; immunoglobulin complex [GO:0019814]; plasma membrane [GO:0005886]
LC-MS/MS			IGKV2D-26	A0A0A0MRZ7	Immune Adaptative	ImmuneAdaptative;	KVD26_HUMAN	Immunoglobulin kappa variable 2D-26	120	Adaptive immunity;Cell membrane;Disulfide bond;Immunity;Immunoglobulin;Immunoglobulin domain;Membrane;Reference proteome;Secreted;Signal	adaptive immune response [GO:0002250]; immune response [GO:0006955]	extracellular space [GO:0005615]; immunoglobulin complex [GO:0019814]; plasma membrane [GO:0005886]
LC-MS/MS	IGKV1-27		IGKV1-27	A0A075B6S5	Immune Adaptative	ImmuneAdaptative;	KV127_HUMAN	Immunoglobulin kappa variable 1-27	117	Adaptive immunity;Cell membrane;Disulfide bond;Immunity;Immunoglobulin;Immunoglobulin domain;Membrane;Reference proteome;Secreted;Signal	adaptive immune response [GO:0002250]; immune response [GO:0006955]	extracellular space [GO:0005615]; immunoglobulin complex [GO:0019814]; plasma membrane [GO:0005886]
LC-MS/MS	IGKV2(D)-40		IGKV2-40	A0A087WW87	Immune Adaptative	ImmuneAdaptative;	KV240_HUMAN	Immunoglobulin kappa variable 2-40	121	Adaptive immunity;Cell membrane;Disulfide bond;Immunity;Immunoglobulin;Immunoglobulin domain;Membrane;Reference proteome;Secreted;Signal	adaptive immune response [GO:0002250]; immune response [GO:0006955]	extracellular space [GO:0005615]; immunoglobulin complex [GO:0019814]; plasma membrane [GO:0005886]
LC-MS/MS			IGKV2D-40	P01614	Immune Adaptative	ImmuneAdaptative;	KVD40_HUMAN	Immunoglobulin kappa variable 2D-40 (Ig kappa chain V-II region Cum)	121	Adaptive immunity;Cell membrane;Direct protein sequencing;Disulfide bond;Immunity;Immunoglobulin;Immunoglobulin domain;Membrane;Reference proteome;Secreted;Signal	adaptive immune response [GO:0002250]; immune response [GO:0006955]	blood microparticle [GO:0072562]; extracellular exosome [GO:0070062]; extracellular region [GO:0005576]; extracellular space [GO:0005615]; immunoglobulin complex [GO:0019814]; plasma membrane [GO:0005886]
LC-MS/MS	IGHV3-49		IGHV3-49	A0A0A0MS15	Immune Adaptative	ImmuneAdaptative;	HV349_HUMAN	Immunoglobulin heavy variable 3-49	119	Adaptive immunity;Cell membrane;Disulfide bond;Immunity;Immunoglobulin;Immunoglobulin domain;Membrane;Reference proteome;Secreted;Signal	immunoglobulin mediated immune response [GO:0016064]	blood microparticle [GO:0072562]; immunoglobulin complex [GO:0019814]; plasma membrane [GO:0005886]
LC-MS/MS	IGKV6D-21		IGKV6D-21	A0A0A0MT36	Immune Adaptative	ImmuneAdaptative;	KVD21_HUMAN	Immunoglobulin kappa variable 6D-21	114	Adaptive immunity;Cell membrane;Disulfide bond;Immunity;Immunoglobulin;Immunoglobulin domain;Membrane;Reference proteome;Secreted;Signal	adaptive immune response [GO:0002250]; immune response [GO:0006955]	extracellular space [GO:0005615]; immunoglobulin complex [GO:0019814]; plasma membrane [GO:0005886]
LC-MS/MS	IGHV6-1		IGHV6-1	A0A0B4J1U7	Immune Adaptative	ImmuneAdaptative;	HV601_HUMAN	Immunoglobulin heavy variable 6-1	121	Adaptive immunity;Cell membrane;Disulfide bond;Immunity;Immunoglobulin;Immunoglobulin domain;Membrane;Reference proteome;Secreted;Signal	immunoglobulin mediated immune response [GO:0016064]	blood microparticle [GO:0072562]; immunoglobulin complex [GO:0019814]; plasma membrane [GO:0005886]
LC-MS/MS	IGHV3-15		IGHV3-15	A0A0B4J1V0	Immune Adaptative	ImmuneAdaptative;	HV315_HUMAN	Immunoglobulin heavy variable 3-15	119	Adaptive immunity;Cell membrane;Disulfide bond;Immunity;Immunoglobulin;Immunoglobulin domain;Membrane;Reference proteome;Secreted;Signal	immunoglobulin mediated immune response [GO:0016064]	blood microparticle [GO:0072562]; immunoglobulin complex [GO:0019814]; plasma membrane [GO:0005886]
LC-MS/MS	IGHV3-(11,21,48)		IGHV3-21	A0A0B4J1V1	Immune Adaptative	ImmuneAdaptative;	HV321_HUMAN	Immunoglobulin heavy variable 3-21	117	3D-structure;Adaptive immunity;Cell membrane;Disease variant;Disulfide bond;Immunity;Immunoglobulin;Immunoglobulin domain;Membrane;Reference proteome;Secreted;Signal	immunoglobulin mediated immune response [GO:0016064]	blood microparticle [GO:0072562]; immunoglobulin complex [GO:0019814]; plasma membrane [GO:0005886]
LC-MS/MS			IGHV3-48	P01763	Immune Adaptative	ImmuneAdaptative;	HV348_HUMAN	Immunoglobulin heavy variable 3-48 (Ig heavy chain V-III region WEA)	117	Adaptive immunity;Cell membrane;Direct protein sequencing;Disulfide bond;Immunity;Immunoglobulin;Immunoglobulin domain;Membrane;Reference proteome;Secreted;Signal	immune response [GO:0006955]; immunoglobulin mediated immune response [GO:0016064]	blood microparticle [GO:0072562]; extracellular region [GO:0005576]; immunoglobulin complex [GO:0019814]; plasma membrane [GO:0005886]
LC-MS/MS			IGHV3-11	P01762	Immune Adaptative	ImmuneAdaptative;	HV311_HUMAN	Immunoglobulin heavy variable 3-11 (Ig heavy chain V-III region TRO)	117	Adaptive immunity;Cell membrane;Direct protein sequencing;Disulfide bond;Immunity;Immunoglobulin;Immunoglobulin domain;Membrane;Pyrrolidone carboxylic acid;Reference proteome;Secreted;Signal	immune response [GO:0006955]; immunoglobulin mediated immune response [GO:0016064]	blood microparticle [GO:0072562]; extracellular region [GO:0005576]; immunoglobulin complex [GO:0019814]; plasma membrane [GO:0005886]
LC-MS/MS	IGHV2-26		IGHV2-26	A0A0B4J1V2	Immune Adaptative	ImmuneAdaptative;	HV226_HUMAN	Immunoglobulin heavy variable 2-26	119	Adaptive immunity;Cell membrane;Disulfide bond;Immunity;Immunoglobulin;Immunoglobulin domain;Membrane;Pyrrolidone carboxylic acid;Reference proteome;Secreted;Signal	immunoglobulin mediated immune response [GO:0016064]	blood microparticle [GO:0072562]; immunoglobulin complex [GO:0019814]; plasma membrane [GO:0005886]
LC-MS/MS	IGHV3-73		IGHV3-73	A0A0B4J1V6	Immune Adaptative	ImmuneAdaptative;	HV373_HUMAN	Immunoglobulin heavy variable 3-73	119	Adaptive immunity;Cell membrane;Disulfide bond;Immunity;Immunoglobulin;Immunoglobulin domain;Membrane;Reference proteome;Secreted;Signal	immunoglobulin mediated immune response [GO:0016064]	blood microparticle [GO:0072562]; immunoglobulin complex [GO:0019814]; plasma membrane [GO:0005886]
LC-MS/MS	IGHV3-74		IGHV3-74	A0A0B4J1X5	Immune Adaptative	ImmuneAdaptative;	HV374_HUMAN	Immunoglobulin heavy variable 3-74	117	Adaptive immunity;Cell membrane;Disulfide bond;Immunity;Immunoglobulin;Immunoglobulin domain;Membrane;Reference proteome;Secreted;Signal	immunoglobulin mediated immune response [GO:0016064]	blood microparticle [GO:0072562]; immunoglobulin complex [GO:0019814]; plasma membrane [GO:0005886]
LC-MS/MS	IGHV3-43		IGHV3-43	A0A0B4J1X8	Immune Adaptative	ImmuneAdaptative;	HV343_HUMAN	Immunoglobulin heavy variable 3-43	118	Adaptive immunity;Cell membrane;Disulfide bond;Immunity;Immunoglobulin;Immunoglobulin domain;Membrane;Reference proteome;Secreted;Signal	immunoglobulin mediated immune response [GO:0016064]	blood microparticle [GO:0072562]; immunoglobulin complex [GO:0019814]; plasma membrane [GO:0005886]
LC-MS/MS	IGLV9-49		IGLV9-49	A0A0B4J1Y8	Immune Adaptative	ImmuneAdaptative;	LV949_HUMAN	Immunoglobulin lambda variable 9-49	123	Adaptive immunity;Cell membrane;Disulfide bond;Immunity;Immunoglobulin;Immunoglobulin domain;Membrane;Phosphoprotein;Reference proteome;Secreted;Signal	adaptive immune response [GO:0002250]; immune response [GO:0006955]	extracellular space [GO:0005615]; immunoglobulin complex [GO:0019814]; plasma membrane [GO:0005886]
LC-MS/MS	IGHV3-72		IGHV3-72	A0A0B4J1Y9	Immune Adaptative	ImmuneAdaptative;	HV372_HUMAN	Immunoglobulin heavy variable 3-72	119	Adaptive immunity;Cell membrane;Disulfide bond;Immunity;Immunoglobulin;Immunoglobulin domain;Membrane;Reference proteome;Secreted;Signal	immunoglobulin mediated immune response [GO:0016064]	blood microparticle [GO:0072562]; immunoglobulin complex [GO:0019814]; plasma membrane [GO:0005886]
LC-MS/MS	IGHV1-69D		IGHV1-69D	A0A0B4J2H0	Immune Adaptative	ImmuneAdaptative;	HV69D_HUMAN	Immunoglobulin heavy variable 1-69D	117	3D-structure;Adaptive immunity;Cell membrane;Disulfide bond;Immunity;Immunoglobulin;Immunoglobulin domain;Membrane;Pyrrolidone carboxylic acid;Reference proteome;Secreted;Signal	immunoglobulin mediated immune response [GO:0016064]	blood microparticle [GO:0072562]; immunoglobulin complex [GO:0019814]; plasma membrane [GO:0005886]
LC-MS/MS	IGKV6-21		IGKV6-21	A0A0C4DH24	Immune Adaptative	ImmuneAdaptative;	KV621_HUMAN	Immunoglobulin kappa variable 6-21	114	Adaptive immunity;Cell membrane;Disulfide bond;Immunity;Immunoglobulin;Immunoglobulin domain;Membrane;Reference proteome;Secreted;Signal	adaptive immune response [GO:0002250]; immune response [GO:0006955]	extracellular space [GO:0005615]; immunoglobulin complex [GO:0019814]; plasma membrane [GO:0005886]
LC-MS/MS	IGHV1-3		IGHV1-3	A0A0C4DH29	Immune Adaptative	ImmuneAdaptative;	HV103_HUMAN	Immunoglobulin heavy variable 1-3	117	Adaptive immunity;Cell membrane;Disulfide bond;Immunity;Immunoglobulin;Immunoglobulin domain;Membrane;Reference proteome;Secreted;Signal	immunoglobulin mediated immune response [GO:0016064]	blood microparticle [GO:0072562]; immunoglobulin complex [GO:0019814]; plasma membrane [GO:0005886]
LC-MS/MS	IGHV1-18		IGHV1-18	A0A0C4DH31	Immune Adaptative	ImmuneAdaptative;	HV118_HUMAN	Immunoglobulin heavy variable 1-18	117	Adaptive immunity;Cell membrane;Disulfide bond;Immunity;Immunoglobulin;Immunoglobulin domain;Membrane;Reference proteome;Secreted;Signal	immunoglobulin mediated immune response [GO:0016064]	blood microparticle [GO:0072562]; immunoglobulin complex [GO:0019814]; plasma membrane [GO:0005886]
LC-MS/MS	IGHV3-20		IGHV3-20	A0A0C4DH32	Immune Adaptative	ImmuneAdaptative;	HV320_HUMAN	Immunoglobulin heavy variable 3-20	117	Adaptive immunity;Cell membrane;Disulfide bond;Immunity;Immunoglobulin;Immunoglobulin domain;Membrane;Reference proteome;Secreted;Signal	immunoglobulin mediated immune response [GO:0016064]	blood microparticle [GO:0072562]; immunoglobulin complex [GO:0019814]; plasma membrane [GO:0005886]
LC-MS/MS	IGHV1-24		IGHV1-24	A0A0C4DH33	Immune Adaptative	ImmuneAdaptative;	HV124_HUMAN	Immunoglobulin heavy variable 1-24	117	Adaptive immunity;Cell membrane;Disulfide bond;Immunity;Immunoglobulin;Immunoglobulin domain;Membrane;Reference proteome;Secreted;Signal	immunoglobulin mediated immune response [GO:0016064]	blood microparticle [GO:0072562]; immunoglobulin complex [GO:0019814]; plasma membrane [GO:0005886]
LC-MS/MS	IGHV4-28		IGHV4-28	A0A0C4DH34	Immune Adaptative	ImmuneAdaptative;	HV428_HUMAN	Immunoglobulin heavy variable 4-28	117	Adaptive immunity;Cell membrane;Disulfide bond;Immunity;Immunoglobulin;Immunoglobulin domain;Membrane;Reference proteome;Secreted;Signal	immunoglobulin mediated immune response [GO:0016064]	blood microparticle [GO:0072562]; immunoglobulin complex [GO:0019814]; plasma membrane [GO:0005886]
LC-MS/MS	IGHV5-51		IGHV5-51	A0A0C4DH38	Immune Adaptative	ImmuneAdaptative;	HV551_HUMAN	Immunoglobulin heavy variable 5-51	117	Adaptive immunity;Cell membrane;Disulfide bond;Immunity;Immunoglobulin;Immunoglobulin domain;Membrane;Reference proteome;Secreted;Signal	immunoglobulin mediated immune response [GO:0016064]	blood microparticle [GO:0072562]; immunoglobulin complex [GO:0019814]; plasma membrane [GO:0005886]
LC-MS/MS	IGHV3-(53,66)		IGHV3-66	A0A0C4DH42	Immune Adaptative	ImmuneAdaptative;	HV366_HUMAN	Immunoglobulin heavy variable 3-66	116	Adaptive immunity;Cell membrane;Disulfide bond;Immunity;Immunoglobulin;Immunoglobulin domain;Membrane;Reference proteome;Secreted;Signal	immunoglobulin mediated immune response [GO:0016064]	blood microparticle [GO:0072562]; immunoglobulin complex [GO:0019814]; plasma membrane [GO:0005886]
LC-MS/MS			IGHV3-53	P01767	Immune Adaptative	ImmuneAdaptative;	HV353_HUMAN	Immunoglobulin heavy variable 3-53 (Ig heavy chain V-III region BUT)	116	Adaptive immunity;Cell membrane;Direct protein sequencing;Disulfide bond;Immunity;Immunoglobulin;Immunoglobulin domain;Membrane;Reference proteome;Secreted;Signal	immune response [GO:0006955]; immunoglobulin mediated immune response [GO:0016064]	blood microparticle [GO:0072562]; extracellular region [GO:0005576]; immunoglobulin complex [GO:0019814]; plasma membrane [GO:0005886]
LC-MS/MS	IGHV2-70D		IGHV2-70D	A0A0C4DH43	Immune Adaptative	ImmuneAdaptative;	HV70D_HUMAN	Immunoglobulin heavy variable 2-70D	119	Adaptive immunity;Cell membrane;Disulfide bond;Immunity;Immunoglobulin;Immunoglobulin domain;Membrane;Pyrrolidone carboxylic acid;Reference proteome;Secreted;Signal	immunoglobulin mediated immune response [GO:0016064]	blood microparticle [GO:0072562]; immunoglobulin complex [GO:0019814]; plasma membrane [GO:0005886]
LC-MS/MS	IGKV1-(8,9)		IGKV1-8	A0A0C4DH67	Immune Adaptative	ImmuneAdaptative;	KV108_HUMAN	Immunoglobulin kappa variable 1-8	115	Adaptive immunity;Cell membrane;Disulfide bond;Immunity;Immunoglobulin;Immunoglobulin domain;Membrane;Reference proteome;Secreted;Signal	adaptive immune response [GO:0002250]; immune response [GO:0006955]	extracellular space [GO:0005615]; immunoglobulin complex [GO:0019814]; plasma membrane [GO:0005886]
LC-MS/MS			IGKV1-9	A0A0C4DH69	Immune Adaptative	ImmuneAdaptative;	KV109_HUMAN	Immunoglobulin kappa variable 1-9	117	Adaptive immunity;Cell membrane;Disulfide bond;Immunity;Immunoglobulin;Immunoglobulin domain;Membrane;Reference proteome;Secreted;Signal	adaptive immune response [GO:0002250]; immune response [GO:0006955]	extracellular space [GO:0005615]; immunoglobulin complex [GO:0019814]; plasma membrane [GO:0005886]
LC-MS/MS	IGKV2-24		IGKV2-24	A0A0C4DH68	Immune Adaptative	ImmuneAdaptative;	KV224_HUMAN	Immunoglobulin kappa variable 2-24	120	Adaptive immunity;Cell membrane;Disulfide bond;Immunity;Immunoglobulin;Immunoglobulin domain;Membrane;Reference proteome;Secreted;Signal	adaptive immune response [GO:0002250]; immune response [GO:0006955]	extracellular space [GO:0005615]; immunoglobulin complex [GO:0019814]; plasma membrane [GO:0005886]
LC-MS/MS	IGHA2/IGHV741			P0DOX2	Immune Adaptative	ImmuneAdaptative;	IGA2_HUMAN	Immunoglobulin alpha-2 heavy chain (Immunoglobulin alpha-2 heavy chain BUT)	455	Adaptive immunity;Cell membrane;Direct protein sequencing;Disulfide bond;Glycoprotein;Immunity;Immunoglobulin;Immunoglobulin domain;Membrane;Repeat;Secreted	adaptive immune response [GO:0002250]	blood microparticle [GO:0072562]; extracellular exosome [GO:0070062]; immunoglobulin complex, circulating [GO:0042571]; plasma membrane [GO:0005886]
LC-MS/MS			IGHV7-4-1	A0A0J9YVY3	Immune Adaptative	ImmuneAdaptative;	HV741_HUMAN	Immunoglobulin heavy variable 7-4-1	117	Adaptive immunity;Cell membrane;Disulfide bond;Immunity;Immunoglobulin;Immunoglobulin domain;Membrane;Reference proteome;Secreted;Signal	immunoglobulin mediated immune response [GO:0016064]	blood microparticle [GO:0072562]; immunoglobulin complex [GO:0019814]; plasma membrane [GO:0005886]
LC-MS/MS			IGHA2	P01877	Immune Adaptative	ImmuneAdaptative;	IGHA2_HUMAN	Immunoglobulin heavy constant alpha 2 (Ig alpha-2 chain C region) (Ig alpha-2 chain C region BUT) (Ig alpha-2 chain C region LAN)	391	3D-structure;Adaptive immunity;Alternative splicing;Cell membrane;Direct protein sequencing;Disulfide bond;Glycoprotein;Immunity;Immunoglobulin;Immunoglobulin domain;Membrane;Reference proteome;Repeat;Secreted;Transmembrane;Transmembrane helix	adaptive immune response [GO:0002250]; antibacterial humoral response [GO:0019731]; B cell receptor signaling pathway [GO:0050853]; complement activation, classical pathway [GO:0006958]; glomerular filtration [GO:0003094]; immune response [GO:0006955]; positive regulation of respiratory burst [GO:0060267]; retina homeostasis [GO:0001895]	blood microparticle [GO:0072562]; extracellular exosome [GO:0070062]; extracellular region [GO:0005576]; extracellular space [GO:0005615]; IgA immunoglobulin complex [GO:0071745]; immunoglobulin complex, circulating [GO:0042571]; monomeric IgA immunoglobulin complex [GO:0071748]; plasma membrane [GO:0005886]; secretory dimeric IgA immunoglobulin complex [GO:0071752]; secretory IgA immunoglobulin …
LC-MS/MS	IGHV3-64D		IGHV3-64D	A0A0J9YX35	Immune Adaptative	ImmuneAdaptative;	HV64D_HUMAN	Immunoglobulin heavy variable 3-64D	117	Adaptive immunity;Cell membrane;Disulfide bond;Immunity;Immunoglobulin;Immunoglobulin domain;Membrane;Reference proteome;Secreted;Signal	immunoglobulin mediated immune response [GO:0016064]	blood microparticle [GO:0072562]; immunoglobulin complex [GO:0019814]; plasma membrane [GO:0005886]
LC-MS/MS	IGHV5-10-1		IGHV5-10-1	A0A0J9YXX1	Immune Adaptative	ImmuneAdaptative;	HV5X1_HUMAN	Immunoglobulin heavy variable 5-10-1	117	Adaptive immunity;Cell membrane;Disulfide bond;Immunity;Immunoglobulin;Immunoglobulin domain;Membrane;Reference proteome;Secreted;Signal	immunoglobulin mediated immune response [GO:0016064]	blood microparticle [GO:0072562]; immunoglobulin complex [GO:0019814]; plasma membrane [GO:0005886]
LC-MS/MS	IGKV2-29		IGKV2-29	A2NJV5	Immune Adaptative	ImmuneAdaptative;	KV229_HUMAN	Immunoglobulin kappa variable 2-29	120	Adaptive immunity;Cell membrane;Disulfide bond;Immunity;Immunoglobulin;Immunoglobulin domain;Membrane;Reference proteome;Secreted;Signal	adaptive immune response [GO:0002250]; immune response [GO:0006955]	extracellular region [GO:0005576]; extracellular space [GO:0005615]; immunoglobulin complex [GO:0019814]; plasma membrane [GO:0005886]
LC-MS/MS	ALB		ALB	P02768	Lipids	Lipids; Hemostasis;	ALBU_HUMAN	Albumin	609	3D-structure;Alternative splicing;Calcium;Cleavage on pair of basic residues;Copper;Direct protein sequencing;Disease variant;Disulfide bond;Glycation;Glycoprotein;Lipid-binding;Metal-binding;Methylation;Phosphoprotein;Reference proteome;Repeat;Secreted;Signal;Zinc	cellular response to starvation [GO:0009267]; maintenance of mitochondrion location [GO:0051659]; negative regulation of apoptotic process [GO:0043066]; negative regulation of programmed cell death [GO:0043069]; retina homeostasis [GO:0001895]	blood microparticle [GO:0072562]; cytoplasm [GO:0005737]; endoplasmic reticulum [GO:0005783]; endoplasmic reticulum lumen [GO:0005788]; extracellular exosome [GO:0070062]; extracellular region [GO:0005576]; extracellular space [GO:0005615]; Golgi apparatus [GO:0005794]; nucleus [GO:0005634]; platelet alpha granule lumen [GO:0031093]; protein-containing complex [GO:0032991]
LC-MS/MS	KRT(1,2,6B,77)		KRT1	P04264	Other Immune-related pathways	ImmuneInnate;	K2C1_HUMAN	Keratin, type II cytoskeletal 1 (67 kDa cytokeratin) (Cytokeratin-1) (CK-1) (Hair alpha protein) (Keratin-1) (K1) (Type-II keratin Kb1)	644	3D-structure;Cell membrane;Citrullination;Coiled coil;Cytoplasm;Direct protein sequencing;Disease variant;Ichthyosis;Intermediate filament;Keratin;Membrane;Methylation;Palmoplantar keratoderma;Phosphoprotein;Reference proteome	complement activation, lectin pathway [GO:0001867]; establishment of skin barrier [GO:0061436]; fibrinolysis [GO:0042730]; intermediate filament organization [GO:0045109]; keratinization [GO:0031424]; negative regulation of inflammatory response [GO:0050728]; peptide cross-linking [GO:0018149]; protein heterotetramerization [GO:0051290]; regulation of angiogenesis [GO:0045765]; response to oxidat…	blood microparticle [GO:0072562]; collagen-containing extracellular matrix [GO:0062023]; cornified envelope [GO:0001533]; cytoplasm [GO:0005737]; cytoskeleton [GO:0005856]; cytosol [GO:0005829]; extracellular exosome [GO:0070062]; extracellular region [GO:0005576]; extracellular space [GO:0005615]; ficolin-1-rich granule lumen [GO:1904813]; keratin filament [GO:0045095]; membrane [GO:0016020]; nu…
LC-MS/MS			KRT6B	P04259	Other Immune-related pathways	ImmuneInnate;	K2C6B_HUMAN	Keratin, type II cytoskeletal 6B (Cytokeratin-6B) (CK-6B) (Keratin-6B) (K6B) (Type-II keratin Kb10)	564	Acetylation;Coiled coil;Direct protein sequencing;Disease variant;Ectodermal dysplasia;Intermediate filament;Keratin;Palmoplantar keratoderma;Reference proteome	ectoderm development [GO:0007398]; intermediate filament organization [GO:0045109]; keratinization [GO:0031424]	cytosol [GO:0005829]; extracellular exosome [GO:0070062]; keratin filament [GO:0045095]
LC-MS/MS			KRT77	Q7Z794	Other Immune-related pathways	ImmuneInnate;	K2C1B_HUMAN	Keratin, type II cytoskeletal 1b (Cytokeratin-1B) (CK-1B) (Keratin-77) (K77) (Type-II keratin Kb39)	578	Citrullination;Coiled coil;Intermediate filament;Keratin;Methylation;Reference proteome	intermediate filament organization [GO:0045109]; keratinization [GO:0031424]	cornified envelope [GO:0001533]; cytoskeleton [GO:0005856]; cytosol [GO:0005829]; extracellular exosome [GO:0070062]; keratin filament [GO:0045095]
LC-MS/MS			KRT2	P35908	Other Immune-related pathways	ImmuneInnate;	K22E_HUMAN	Keratin, type II cytoskeletal 2 epidermal (Cytokeratin-2e) (CK-2e) (Epithelial keratin-2e) (Keratin-2 epidermis) (Keratin-2e) (K2e) (Type-II keratin Kb2)	639	Coiled coil;Cytoplasm;Disease variant;Ichthyosis;Intermediate filament;Keratin;Methylation;Phosphoprotein;Reference proteome	epidermis development [GO:0008544]; intermediate filament organization [GO:0045109]; keratinization [GO:0031424]; keratinocyte activation [GO:0032980]; keratinocyte development [GO:0003334]; keratinocyte migration [GO:0051546]; keratinocyte proliferation [GO:0043616]; peptide cross-linking [GO:0018149]; positive regulation of epidermis development [GO:0045684]	cornified envelope [GO:0001533]; cytoplasm [GO:0005737]; cytosol [GO:0005829]; extracellular exosome [GO:0070062]; extracellular space [GO:0005615]; intermediate filament [GO:0005882]; keratin filament [GO:0045095]; membrane [GO:0016020]; nucleus [GO:0005634]
LC-MS/MS	KRT(10-3;15,17,19,24-5;27-8;31-2;35-8)		KRT10	P13645	Orphans	Orphans;	K1C10_HUMAN	Keratin, type I cytoskeletal 10 (Cytokeratin-10) (CK-10) (Keratin-10) (K10)	584	3D-structure;Coiled coil;Cytoplasm;Direct protein sequencing;Disease variant;Disulfide bond;Ichthyosis;Intermediate filament;Keratin;Phosphoprotein;Reference proteome;Secreted	epidermis development [GO:0008544]; epithelial cell differentiation [GO:0030855]; intermediate filament organization [GO:0045109]; keratinocyte differentiation [GO:0030216]; peptide cross-linking [GO:0018149]; positive regulation of epidermis development [GO:0045684]; protein heterotetramerization [GO:0051290]	cell surface [GO:0009986]; cornified envelope [GO:0001533]; cytoplasm [GO:0005737]; cytoskeleton [GO:0005856]; cytosol [GO:0005829]; extracellular exosome [GO:0070062]; extracellular space [GO:0005615]; intermediate filament [GO:0005882]; keratin filament [GO:0045095]; membrane [GO:0016020]; nucleus [GO:0005634]
LC-MS/MS			KRT19	P08727	Orphans	Orphans;	K1C19_HUMAN	Keratin, type I cytoskeletal 19 (Cytokeratin-19) (CK-19) (Keratin-19) (K19)	400	Coiled coil;Direct protein sequencing;Host-virus interaction;Intermediate filament;Keratin;Methylation;Phosphoprotein;Reference proteome	cell differentiation involved in embryonic placenta development [GO:0060706]; epithelial cell differentiation [GO:0030855]; intermediate filament organization [GO:0045109]; Notch signaling pathway [GO:0007219]; response to estrogen [GO:0043627]; sarcomere organization [GO:0045214]	apicolateral plasma membrane [GO:0016327]; cell periphery [GO:0071944]; costamere [GO:0043034]; cytoskeleton [GO:0005856]; cytosol [GO:0005829]; extracellular exosome [GO:0070062]; intermediate filament [GO:0005882]; plasma membrane [GO:0005886]; sarcolemma [GO:0042383]; terminal web [GO:1990357]; Z disc [GO:0030018]
LC-MS/MS			KRT17	Q04695	Orphans	Orphans;	K1C17_HUMAN	Keratin, type I cytoskeletal 17 (39.1) (Cytokeratin-17) (CK-17) (Keratin-17) (K17)	432	Coiled coil;Cytoplasm;Disease variant;Ectodermal dysplasia;Intermediate filament;Isopeptide bond;Keratin;Palmoplantar keratoderma;Phosphoprotein;Reference proteome;Ubl conjugation	epithelial cell differentiation [GO:0030855]; hair follicle morphogenesis [GO:0031069]; intermediate filament organization [GO:0045109]; keratinization [GO:0031424]; positive regulation of cell growth [GO:0030307]; positive regulation of hair follicle development [GO:0051798]; positive regulation of translation [GO:0045727]	cornified envelope [GO:0001533]; cytoskeleton [GO:0005856]; cytosol [GO:0005829]; intermediate filament cytoskeleton [GO:0045111]; keratin filament [GO:0045095]
LC-MS/MS			KRT15	P19012	Orphans	Orphans;	K1C15_HUMAN	Keratin, type I cytoskeletal 15 (Cytokeratin-15) (CK-15) (Keratin-15) (K15)	456	Alternative splicing;Coiled coil;Intermediate filament;Isopeptide bond;Keratin;Phosphoprotein;Reference proteome;Ubl conjugation	epidermis development [GO:0008544]; epithelial cell differentiation [GO:0030855]; intermediate filament organization [GO:0045109]	cytoskeleton [GO:0005856]; cytosol [GO:0005829]; extracellular exosome [GO:0070062]; intermediate filament [GO:0005882]; nucleus [GO:0005634]
LC-MS/MS			KRT28	Q7Z3Y7	Orphans	Orphans;	K1C28_HUMAN	Keratin, type I cytoskeletal 28 (Cytokeratin-28) (CK-28) (Keratin-25D) (K25D) (Keratin-28) (K28) (Type I inner root sheath-specific keratin-K25irs4)	464	Coiled coil;Cytoplasm;Intermediate filament;Keratin;Reference proteome	epithelial cell differentiation [GO:0030855]; hair follicle morphogenesis [GO:0031069]; intermediate filament organization [GO:0045109]	cytoskeleton [GO:0005856]; cytosol [GO:0005829]; extracellular exosome [GO:0070062]; intermediate filament [GO:0005882]
LC-MS/MS			KRT31	Q15323	Orphans	Orphans;	K1H1_HUMAN	Keratin, type I cuticular Ha1 (Hair keratin, type I Ha1) (Keratin-31) (K31)	416	Coiled coil;Intermediate filament;Keratin;Reference proteome	epidermis development [GO:0008544]; epithelial cell differentiation [GO:0030855]; intermediate filament organization [GO:0045109]	cytoskeleton [GO:0005856]; cytosol [GO:0005829]; extracellular exosome [GO:0070062]; extracellular space [GO:0005615]; intermediate filament [GO:0005882]
LC-MS/MS			KRT35	Q92764	Orphans	Orphans;	KRT35_HUMAN	Keratin, type I cuticular Ha5 (Hair keratin, type I Ha5) (Keratin-35) (K35)	455	Coiled coil;Intermediate filament;Keratin;Reference proteome	anatomical structure morphogenesis [GO:0009653]; epithelial cell differentiation [GO:0030855]; intermediate filament organization [GO:0045109]	cytoskeleton [GO:0005856]; cytosol [GO:0005829]; extracellular exosome [GO:0070062]; extracellular space [GO:0005615]; intermediate filament [GO:0005882]
LC-MS/MS			KRT32	Q14532	Orphans	Orphans;	K1H2_HUMAN	Keratin, type I cuticular Ha2 (Hair keratin, type I Ha2) (Keratin-32) (K32)	448	Coiled coil;Intermediate filament;Keratin;Reference proteome	epidermis development [GO:0008544]; epithelial cell differentiation [GO:0030855]; intermediate filament organization [GO:0045109]	cytoskeleton [GO:0005856]; cytosol [GO:0005829]; extracellular exosome [GO:0070062]; intermediate filament [GO:0005882]
LC-MS/MS			KRT37	O76014	Orphans	Orphans;	KRT37_HUMAN	Keratin, type I cuticular Ha7 (Hair keratin, type I Ha7) (Keratin-37) (K37)	449	Coiled coil;Intermediate filament;Keratin;Reference proteome	epithelial cell differentiation [GO:0030855]; intermediate filament organization [GO:0045109]	cytoskeleton [GO:0005856]; cytosol [GO:0005829]; extracellular exosome [GO:0070062]; intermediate filament [GO:0005882]
LC-MS/MS			KRT25	Q7Z3Z0	Orphans	Orphans;	K1C25_HUMAN	Keratin, type I cytoskeletal 25 (Cytokeratin-25) (CK-25) (Keratin-25) (K25) (Keratin-25A) (K25A) (Type I inner root sheath-specific keratin-K25irs1)	450	Coiled coil;Cytoplasm;Disease variant;Hypotrichosis;Intermediate filament;Keratin;Phosphoprotein;Reference proteome	cytoskeleton organization [GO:0007010]; epithelial cell differentiation [GO:0030855]; hair cycle [GO:0042633]; hair follicle morphogenesis [GO:0031069]; intermediate filament organization [GO:0045109]	cytoskeleton [GO:0005856]; cytosol [GO:0005829]; extracellular exosome [GO:0070062]; keratin filament [GO:0045095]
LC-MS/MS			KRT38	O76015	Orphans	Orphans;	KRT38_HUMAN	Keratin, type I cuticular Ha8 (Hair keratin, type I Ha8) (Keratin-38) (K38)	456	Coiled coil;Intermediate filament;Keratin;Reference proteome	epithelial cell differentiation [GO:0030855]; intermediate filament organization [GO:0045109]	cytoskeleton [GO:0005856]; cytosol [GO:0005829]; extracellular exosome [GO:0070062]; intermediate filament [GO:0005882]
LC-MS/MS			KRT13	P13646	Orphans	Orphans;	K1C13_HUMAN	Keratin, type I cytoskeletal 13 (Cytokeratin-13) (CK-13) (Keratin-13) (K13)	458	Alternative splicing;Coiled coil;Direct protein sequencing;Disease variant;Glycoprotein;Intermediate filament;Keratin;Methylation;Phosphoprotein;Reference proteome	cytoskeleton organization [GO:0007010]; epithelial cell differentiation [GO:0030855]; intermediate filament organization [GO:0045109]; regulation of translation in response to stress [GO:0043555]	cytoskeleton [GO:0005856]; cytosol [GO:0005829]; extracellular exosome [GO:0070062]; intermediate filament cytoskeleton [GO:0045111]; keratin filament [GO:0045095]; nucleus [GO:0005634]
LC-MS/MS			KRT27	Q7Z3Y8	Orphans	Orphans;	K1C27_HUMAN	Keratin, type I cytoskeletal 27 (Cytokeratin-27) (CK-27) (Keratin-25C) (K25C) (Keratin-27) (K27) (Type I inner root sheath-specific keratin-K25irs3)	459	Coiled coil;Cytoplasm;Intermediate filament;Keratin;Reference proteome	epithelial cell differentiation [GO:0030855]; hair follicle morphogenesis [GO:0031069]; intermediate filament organization [GO:0045109]	cytoskeleton [GO:0005856]; cytosol [GO:0005829]; extracellular exosome [GO:0070062]; intermediate filament [GO:0005882]
LC-MS/MS			KRT36	O76013	Orphans	Orphans;	KRT36_HUMAN	Keratin, type I cuticular Ha6 (Hair keratin, type I Ha6) (Keratin-36) (K36)	467	Alternative splicing;Coiled coil;Intermediate filament;Keratin;Reference proteome	epithelial cell differentiation [GO:0030855]; intermediate filament organization [GO:0045109]; regulation of keratinocyte differentiation [GO:0045616]	cytosol [GO:0005829]; extracellular exosome [GO:0070062]; intermediate filament cytoskeleton [GO:0045111]; keratin filament [GO:0045095]
LC-MS/MS			KRT12	Q99456	Orphans	Orphans;	K1C12_HUMAN	Keratin, type I cytoskeletal 12 (Cytokeratin-12) (CK-12) (Keratin-12) (K12)	494	Coiled coil;Corneal dystrophy;Direct protein sequencing;Disease variant;Intermediate filament;Keratin;Reference proteome	cornea development in camera-type eye [GO:0061303]; epithelial cell differentiation [GO:0030855]; intermediate filament organization [GO:0045109]; morphogenesis of an epithelium [GO:0002009]; visual perception [GO:0007601]	cytoskeleton [GO:0005856]; cytosol [GO:0005829]; extracellular exosome [GO:0070062]; intermediate filament [GO:0005882]
LC-MS/MS			KRT24	Q2M2I5	Orphans	Orphans;	K1C24_HUMAN	Keratin, type I cytoskeletal 24 (Cytokeratin-24) (CK-24) (Keratin-24) (K24) (Type I keratin-24)	525	Coiled coil;Intermediate filament;Keratin;Reference proteome	epithelial cell differentiation [GO:0030855]; intermediate filament organization [GO:0045109]	cytoskeleton [GO:0005856]; cytosol [GO:0005829]; extracellular exosome [GO:0070062]; intermediate filament [GO:0005882]
LC-MS/MS	KRT9		KRT9	P35527	Orphans	Orphans;	K1C9_HUMAN	Keratin, type I cytoskeletal 9 (Cytokeratin-9) (CK-9) (Keratin-9) (K9)	623	Coiled coil;Direct protein sequencing;Disease variant;Intermediate filament;Keratin;Palmoplantar keratoderma;Phosphoprotein;Reference proteome	epidermis development [GO:0008544]; epithelial cell differentiation [GO:0030855]; intermediate filament organization [GO:0045109]; skin development [GO:0043588]; spermatogenesis [GO:0007283]	cytoskeleton [GO:0005856]; cytosol [GO:0005829]; extracellular exosome [GO:0070062]; extracellular space [GO:0005615]; keratin filament [GO:0045095]; membrane [GO:0016020]; nucleus [GO:0005634]
LC-MS/MS	MASP2		MASP2	O00187	Other Immune-related pathways	ImmuneInnate;	MASP2_HUMAN	Mannan-binding lectin serine protease 2 (EC 3.4.21.104) (MBL-associated serine protease 2) (Mannose-binding protein-associated serine protease 2) (MASP-2) [Cleaved into: Mannan-binding lectin serine protease 2 A chain; Mannan-binding lectin serine protease 2 B chain]	686	3D-structure;Alternative splicing;Autocatalytic cleavage;Calcium;Complement pathway;Direct protein sequencing;Disease variant;Disulfide bond;EGF-like domain;Hydrolase;Hydroxylation;Immunity;Innate immunity;Metal-binding;Protease;Reference proteome;Repeat;Secreted;Serine protease;Signal;Sushi	complement activation, classical pathway [GO:0006958]; complement activation, lectin pathway [GO:0001867]; proteolysis [GO:0006508]	extracellular exosome [GO:0070062]; extracellular region [GO:0005576]; extracellular space [GO:0005615]
LC-MS/MS	MPHOSPH10		MPHOSPH10	O00566	Orphans	Orphans;	MPP10_HUMAN	U3 small nucleolar ribonucleoprotein protein MPP10 (M phase phosphoprotein 10)	681	3D-structure;Acetylation;Chromosome;Coiled coil;Isopeptide bond;Nucleus;Phosphoprotein;Reference proteome;Ribonucleoprotein;Ribosome biogenesis;rRNA processing;Ubl conjugation	maturation of SSU-rRNA [GO:0030490]; ribosomal small subunit biogenesis [GO:0042274]; RNA processing [GO:0006396]; RNA splicing [GO:0008380]; RNA splicing, via transesterification reactions [GO:0000375]	chromosome [GO:0005694]; Mpp10 complex [GO:0034457]; nucleolus [GO:0005730]; nucleoplasm [GO:0005654]; small-subunit processome [GO:0032040]; sno(s)RNA-containing ribonucleoprotein complex [GO:0005732]
LC-MS/MS	APOL1		APOL1	O14791	Orphans	Orphans;	APOL1_HUMAN	Apolipoprotein L1 (Apolipoprotein L) (Apo-L) (ApoL) (Apolipoprotein L-I) (ApoL-I)	398	3D-structure;Alternative splicing;Cholesterol metabolism;Direct protein sequencing;Disease variant;Glycoprotein;HDL;Lipid metabolism;Lipid transport;Phosphoprotein;Reference proteome;Secreted;Signal;Steroid metabolism;Sterol metabolism;Transport	chloride transmembrane transport [GO:1902476]; cholesterol metabolic process [GO:0008203]; cytolysis by host of symbiont cells [GO:0051838]; innate immune response [GO:0045087]; lipid transport [GO:0006869]; lipoprotein metabolic process [GO:0042157]	blood microparticle [GO:0072562]; endoplasmic reticulum lumen [GO:0005788]; extracellular region [GO:0005576]; extracellular space [GO:0005615]; high-density lipoprotein particle [GO:0034364]; membrane [GO:0016020]; very-low-density lipoprotein particle [GO:0034361]
LC-MS/MS	TRIM66		TRIM66	O15016	Orphans	Orphans;	TRI66_HUMAN	Tripartite motif-containing protein 66	1351	3D-structure;Alternative splicing;Bromodomain;Coiled coil;Metal-binding;Nucleus;Reference proteome;Repeat;Zinc;Zinc-finger		nucleus [GO:0005634]
LC-MS/MS	CD5L		CD5L	O43866	Lipids	Lipids;	CD5L_HUMAN	CD5 antigen-like (Apoptosis inhibitor expressed by macrophages) (hAIM) (CT-2) (IgM-associated peptide) (SP-alpha)	347	Apoptosis;Cytoplasm;Direct protein sequencing;Disulfide bond;Glycoprotein;Immunity;Inflammatory response;Reference proteome;Repeat;Secreted;Signal	apoptotic process [GO:0006915]; cellular defense response [GO:0006968]; immune system process [GO:0002376]; inflammatory response [GO:0006954]; positive regulation of complement-dependent cytotoxicity [GO:1903661]; regulation of complement activation [GO:0030449]; zymogen activation [GO:0031638]	blood microparticle [GO:0072562]; cell surface [GO:0009986]; cytoplasm [GO:0005737]; extracellular region [GO:0005576]; extracellular space [GO:0005615]; plasma membrane [GO:0005886]
LC-MS/MS	ERN1		ERN1	O75460	Orphans	Orphans;	ERN1_HUMAN	Serine/threonine-protein kinase/endoribonuclease IRE1 (Endoplasmic reticulum-to-nucleus signaling 1) (Inositol-requiring protein 1) (hIRE1p) (Ire1-alpha) (IRE1a) [Includes: Serine/threonine-protein kinase (EC 2.7.11.1); Endoribonuclease (EC 3.1.26.-)]	977	3D-structure;ADP-ribosylation;Alternative splicing;Apoptosis;ATP-binding;Disulfide bond;Endoplasmic reticulum;Glycoprotein;Hydrolase;Kinase;Magnesium;Membrane;Metal-binding;Multifunctional enzyme;Nucleotide-binding;Phosphoprotein;Reference proteome;Serine/threonine-protein kinase;Signal;Transcription;Transcription regulation;Transferase;Transmembrane;Transmembrane helix;Unfolded protein response	cellular response to glucose stimulus [GO:0071333]; cellular response to hydrogen peroxide [GO:0070301]; cellular response to unfolded protein [GO:0034620]; cellular response to vascular endothelial growth factor stimulus [GO:0035924]; endothelial cell proliferation [GO:0001935]; insulin metabolic process [GO:1901142]; intrinsic apoptotic signaling pathway in response to endoplasmic reticulum str…	AIP1-IRE1 complex [GO:1990597]; cytoplasm [GO:0005737]; endoplasmic reticulum [GO:0005783]; endoplasmic reticulum membrane [GO:0005789]; Ire1 complex [GO:1990332]; IRE1-RACK1-PP2A complex [GO:1990630]; IRE1-TRAF2-ASK1 complex [GO:1990604]; mitochondrion [GO:0005739]; nuclear inner membrane [GO:0005637]
LC-MS/MS	FCN3		FCN3	O75636	Complement Cascade	ComplementCascade; ImmuneInnate;	FCN3_HUMAN	Ficolin-3 (Collagen/fibrinogen domain-containing lectin 3 p35) (Collagen/fibrinogen domain-containing protein 3) (Hakata antigen)	299	3D-structure;Alternative splicing;Calcium;Collagen;Complement activation lectin pathway;Direct protein sequencing;Disulfide bond;Glycoprotein;Hydroxylation;Immunity;Innate immunity;Lectin;Metal-binding;Reference proteome;Repeat;Secreted;Signal	cell surface pattern recognition receptor signaling pathway [GO:0002752]; complement activation [GO:0006956]; complement activation, lectin pathway [GO:0001867]; defense response to virus [GO:0051607]; negative regulation of RNA biosynthetic process [GO:1902679]; negative regulation of viral entry into host cell [GO:0046597]; positive regulation of opsonization [GO:1903028]; proteolysis [GO:00065…	blood microparticle [GO:0072562]; collagen trimer [GO:0005581]; collagen-containing extracellular matrix [GO:0062023]; external side of plasma membrane [GO:0009897]; extracellular region [GO:0005576]; extracellular space [GO:0005615]; serine-type endopeptidase complex [GO:1905370]
LC-MS/MS	ATRN		ATRN	O75882	Other Immune-related pathways	ImmuneInnate;	ATRN_HUMAN	Attractin (DPPT-L) (Mahogany homolog)	1429	Alternative splicing;Cell membrane;Direct protein sequencing;Disulfide bond;EGF-like domain;Glycoprotein;Inflammatory response;Kelch repeat;Laminin EGF-like domain;Lectin;Membrane;Receptor;Reference proteome;Repeat;Secreted;Signal;Transmembrane;Transmembrane helix	cerebellum development [GO:0021549]; inflammatory response [GO:0006954]; myelination [GO:0042552]; pigmentation [GO:0043473]; regulation of multicellular organism growth [GO:0040014]	extracellular exosome [GO:0070062]; extracellular space [GO:0005615]; Golgi apparatus [GO:0005794]; plasma membrane [GO:0005886]
LC-MS/MS	APOM		APOM	O95445	Lipids	Lipids;	APOM_HUMAN	Apolipoprotein M (Apo-M) (ApoM) (Protein G3a)	188	3D-structure;Alternative splicing;Direct protein sequencing;Disulfide bond;Glycoprotein;HDL;Lipid transport;Reference proteome;Secreted;Signal;Transport	cholesterol efflux [GO:0033344]; cholesterol homeostasis [GO:0042632]; high-density lipoprotein particle assembly [GO:0034380]; high-density lipoprotein particle clearance [GO:0034384]; high-density lipoprotein particle remodeling [GO:0034375]; lipoprotein metabolic process [GO:0042157]; negative regulation of plasma lipoprotein oxidation [GO:0034445]; reverse cholesterol transport [GO:0043691]	discoidal high-density lipoprotein particle [GO:0034365]; extracellular region [GO:0005576]; high-density lipoprotein particle [GO:0034364]; low-density lipoprotein particle [GO:0034362]; spherical high-density lipoprotein particle [GO:0034366]; very-low-density lipoprotein particle [GO:0034361]
LC-MS/MS	CP		CP	P00450	Orphans	Orphans;	CERU_HUMAN	Ceruloplasmin (EC 1.16.3.1) (Ferroxidase)	1065	3D-structure;Copper;Copper transport;Direct protein sequencing;Disulfide bond;Glycoprotein;Ion transport;Metal-binding;Oxidoreductase;Phosphoprotein;Reference proteome;Repeat;Secreted;Signal;Transport	copper ion transport [GO:0006825]; intracellular iron ion homeostasis [GO:0006879]; iron ion transport [GO:0006826]	blood microparticle [GO:0072562]; endoplasmic reticulum lumen [GO:0005788]; extracellular exosome [GO:0070062]; extracellular region [GO:0005576]; extracellular space [GO:0005615]; lysosomal membrane [GO:0005765]; plasma membrane [GO:0005886]
LC-MS/MS	F13A1		F13A1	P00488	Hemostasis	Hemostasis;	F13A_HUMAN	Coagulation factor XIII A chain (Coagulation factor XIIIa) (EC 2.3.2.13) (Protein-glutamine gamma-glutamyltransferase A chain) (Transglutaminase A chain)	732	3D-structure;Acetylation;Acyltransferase;Blood coagulation;Calcium;Cytoplasm;Direct protein sequencing;Disease variant;Glycoprotein;Hemostasis;Metal-binding;Reference proteome;Secreted;Transferase;Zymogen	blood coagulation [GO:0007596]; blood coagulation, fibrin clot formation [GO:0072378]; peptide cross-linking [GO:0018149]	blood microparticle [GO:0072562]; collagen-containing extracellular matrix [GO:0062023]; extracellular region [GO:0005576]; extracellular space [GO:0005615]; platelet alpha granule lumen [GO:0031093]; transferase complex [GO:1990234]
LC-MS/MS	F2		F2	P00734	Hemostasis	Hemostasis; ComplementCascade; ImmuneInnate;	THRB_HUMAN	Prothrombin (EC 3.4.21.5) (Coagulation factor II) [Cleaved into: Activation peptide fragment 1; Activation peptide fragment 2; Thrombin light chain; Thrombin heavy chain]	622	3D-structure;Acute phase;Blood coagulation;Calcium;Cleavage on pair of basic residues;Direct protein sequencing;Disease variant;Disulfide bond;Gamma-carboxyglutamic acid;Glycoprotein;Hemostasis;Hydrolase;Kringle;Pharmaceutical;Protease;Reference proteome;Repeat;Secreted;Serine protease;Signal;Thrombophilia;Zymogen	acute-phase response [GO:0006953]; antimicrobial humoral immune response mediated by antimicrobial peptide [GO:0061844]; blood coagulation [GO:0007596]; cell surface receptor signaling pathway [GO:0007166]; cytolysis by host of symbiont cells [GO:0051838]; fibrinolysis [GO:0042730]; G protein-coupled receptor signaling pathway [GO:0007186]; ligand-gated ion channel signaling pathway [GO:1990806];…	blood microparticle [GO:0072562]; collagen-containing extracellular matrix [GO:0062023]; endoplasmic reticulum lumen [GO:0005788]; extracellular exosome [GO:0070062]; extracellular region [GO:0005576]; extracellular space [GO:0005615]; Golgi lumen [GO:0005796]; plasma membrane [GO:0005886]
LC-MS/MS	C1R		C1R	P00736	Complement Cascade	ComplementCascade; ImmuneInnate;	C1R_HUMAN	Complement C1r subcomponent (EC 3.4.21.41) (Complement component 1 subcomponent r) [Cleaved into: Complement C1r subcomponent heavy chain; Complement C1r subcomponent light chain]	705	3D-structure;Complement pathway;Direct protein sequencing;Disease variant;Disulfide bond;EGF-like domain;Ehlers-Danlos syndrome;Glycoprotein;Hydrolase;Hydroxylation;Immunity;Innate immunity;Phosphoprotein;Protease;Reference proteome;Repeat;Secreted;Serine protease;Signal;Sushi	complement activation, classical pathway [GO:0006958]; immune response [GO:0006955]; innate immune response [GO:0045087]; zymogen activation [GO:0031638]	blood microparticle [GO:0072562]; extracellular exosome [GO:0070062]; extracellular region [GO:0005576]; extracellular space [GO:0005615]
LC-MS/MS	HP		HP	P00738	Other Immune-related pathways	ImmuneInnate;	HPT_HUMAN	Haptoglobin (Zonulin) [Cleaved into: Haptoglobin alpha chain; Haptoglobin beta chain]	406	3D-structure;Acute phase;Alternative splicing;Antibiotic;Antimicrobial;Antioxidant;Direct protein sequencing;Disease variant;Disulfide bond;Glycoprotein;Hemoglobin-binding;Immunity;Reference proteome;Repeat;Secreted;Serine protease homolog;Signal;Sushi	acute-phase response [GO:0006953]; defense response [GO:0006952]; defense response to bacterium [GO:0042742]; immune system process [GO:0002376]; negative regulation of hydrogen peroxide catabolic process [GO:2000296]; negative regulation of oxidoreductase activity [GO:0051354]; response to hydrogen peroxide [GO:0042542]	blood microparticle [GO:0072562]; endocytic vesicle lumen [GO:0071682]; extracellular exosome [GO:0070062]; extracellular region [GO:0005576]; extracellular space [GO:0005615]; haptoglobin-hemoglobin complex [GO:0031838]; specific granule lumen [GO:0035580]; tertiary granule lumen [GO:1904724]
LC-MS/MS	HPR		HPR	P00739	Orphans	Orphans;	HPTR_HUMAN	Haptoglobin-related protein	348	Alternative splicing;Disulfide bond;Hemoglobin-binding;Reference proteome;Secreted;Serine protease homolog;Signal;Sushi		blood microparticle [GO:0072562]; extracellular exosome [GO:0070062]; extracellular region [GO:0005576]; extracellular space [GO:0005615]; spherical high-density lipoprotein particle [GO:0034366]
LC-MS/MS	F9		F9	P00740	Hemostasis	Hemostasis;	FA9_HUMAN	Coagulation factor IX (EC 3.4.21.22) (Christmas factor) (Plasma thromboplastin component) (PTC) [Cleaved into: Coagulation factor IXa light chain; Coagulation factor IXa heavy chain]	461	3D-structure;Alternative splicing;Blood coagulation;Calcium;Cleavage on pair of basic residues;Direct protein sequencing;Disease variant;Disulfide bond;EGF-like domain;Gamma-carboxyglutamic acid;Glycoprotein;Hemophilia;Hemostasis;Hydrolase;Hydroxylation;Magnesium;Metal-binding;Pharmaceutical;Phosphoprotein;Protease;Reference proteome;Repeat;Secreted;Serine protease;Signal;Sulfation;Thrombophilia;…	blood coagulation [GO:0007596]; proteolysis [GO:0006508]; zymogen activation [GO:0031638]	collagen-containing extracellular matrix [GO:0062023]; endoplasmic reticulum lumen [GO:0005788]; extracellular exosome [GO:0070062]; extracellular region [GO:0005576]; extracellular space [GO:0005615]; Golgi lumen [GO:0005796]; plasma membrane [GO:0005886]
LC-MS/MS	F10		F10	P00742	Hemostasis	Hemostasis;	FA10_HUMAN	Coagulation factor X (EC 3.4.21.6) (Stuart factor) (Stuart-Prower factor) [Cleaved into: Factor X light chain; Factor X heavy chain; Activated factor Xa heavy chain]	488	3D-structure;Blood coagulation;Calcium;Cleavage on pair of basic residues;Direct protein sequencing;Disease variant;Disulfide bond;EGF-like domain;Gamma-carboxyglutamic acid;Glycoprotein;Hemostasis;Hydrolase;Hydroxylation;Protease;Reference proteome;Repeat;Secreted;Serine protease;Signal;Zymogen	blood coagulation [GO:0007596]; positive regulation of cell migration [GO:0030335]; positive regulation of phosphatidylinositol 3-kinase signaling/protein kinase B signal transduction [GO:0051897]; proteolysis [GO:0006508]	endoplasmic reticulum lumen [GO:0005788]; external side of plasma membrane [GO:0009897]; extracellular region [GO:0005576]; extracellular space [GO:0005615]; Golgi lumen [GO:0005796]; plasma membrane [GO:0005886]
LC-MS/MS	CFD		CFD	P00746	Hemostasis	Hemostasis; ComplementCascade; ImmuneInnate;	CFAD_HUMAN	Complement factor D (EC 3.4.21.46) (Adipsin) (C3 convertase activator) (Properdin factor D)	253	3D-structure;Complement alternate pathway;Direct protein sequencing;Disease variant;Disulfide bond;Hydrolase;Immunity;Innate immunity;Protease;Reference proteome;Secreted;Serine protease;Signal;Zymogen	complement activation [GO:0006956]; complement activation, alternative pathway [GO:0006957]; proteolysis [GO:0006508]; response to bacterium [GO:0009617]	extracellular exosome [GO:0070062]; extracellular region [GO:0005576]; ficolin-1-rich granule lumen [GO:1904813]; platelet alpha granule lumen [GO:0031093]; secretory granule lumen [GO:0034774]
LC-MS/MS	PLG		PLG	P00747	Hemostasis	Hemostasis;	PLMN_HUMAN	Plasminogen (EC 3.4.21.7) [Cleaved into: Plasmin heavy chain A; Activation peptide; Angiostatin; Plasmin heavy chain A, short form; Plasmin light chain B]	810	3D-structure;Blood coagulation;Cleavage on pair of basic residues;Direct protein sequencing;Disease variant;Disulfide bond;Fibrinolysis;Glycoprotein;Hemostasis;Hydrolase;Kringle;Phosphoprotein;Protease;Reference proteome;Repeat;Secreted;Serine protease;Signal;Thrombophilia;Tissue remodeling;Zymogen	biological process involved in interaction with symbiont [GO:0051702]; blood coagulation [GO:0007596]; extracellular matrix disassembly [GO:0022617]; fibrinolysis [GO:0042730]; negative regulation of cell population proliferation [GO:0008285]; negative regulation of cell-cell adhesion mediated by cadherin [GO:2000048]; negative regulation of cell-substrate adhesion [GO:0010812]; negative regulati…	blood microparticle [GO:0072562]; cell surface [GO:0009986]; collagen-containing extracellular matrix [GO:0062023]; external side of plasma membrane [GO:0009897]; extracellular exosome [GO:0070062]; extracellular region [GO:0005576]; extracellular space [GO:0005615]; glutamatergic synapse [GO:0098978]; plasma membrane [GO:0005886]; platelet alpha granule lumen [GO:0031093]; Schaffer collateral - …
LC-MS/MS			PLGLB1	Q02325	Hemostasis	Hemostasis;	PLGB_HUMAN	Plasminogen-like protein B (Plasminogen-related protein B)	96	Disulfide bond;Reference proteome;Secreted;Signal		extracellular region [GO:0005576]
LC-MS/MS			PLGLA	Q15195	Hemostasis	Hemostasis;	PLGA_HUMAN	Plasminogen-like protein A (Plasminogen-like protein A1) (Plasminogen-related protein A)	96	Disulfide bond;Reference proteome;Secreted;Signal		extracellular region [GO:0005576]
LC-MS/MS	F12		F12	P00748	Hemostasis	Hemostasis;	FA12_HUMAN	Coagulation factor XII (EC 3.4.21.38) (Hageman factor) (HAF) [Cleaved into: Coagulation factor XIIa heavy chain; Beta-factor XIIa part 1; Coagulation factor XIIa light chain (Beta-factor XIIa part 2)]	615	3D-structure;Blood coagulation;Direct protein sequencing;Disease variant;Disulfide bond;EGF-like domain;Fibrinolysis;Glycoprotein;Hemostasis;Hydrolase;Kringle;Protease;Reference proteome;Repeat;Secreted;Serine protease;Signal;Zymogen	blood coagulation [GO:0007596]; blood coagulation, intrinsic pathway [GO:0007597]; Factor XII activation [GO:0002542]; fibrinolysis [GO:0042730]; innate immune response [GO:0045087]; plasma kallikrein-kinin cascade [GO:0002353]; positive regulation of blood coagulation [GO:0030194]; positive regulation of fibrinolysis [GO:0051919]; positive regulation of plasminogen activation [GO:0010756]; prote…	collagen-containing extracellular matrix [GO:0062023]; extracellular exosome [GO:0070062]; extracellular region [GO:0005576]; extracellular space [GO:0005615]; plasma membrane [GO:0005886]; rough endoplasmic reticulum [GO:0005791]
LC-MS/MS	CFB		CFB	P00751	Complement Cascade	ComplementCascade; ImmuneInnate;	CFAB_HUMAN	Complement factor B (EC 3.4.21.47) (C3/C5 convertase) (Glycine-rich beta glycoprotein) (GBG) (PBF2) (Properdin factor B) [Cleaved into: Complement factor B Ba fragment; Complement factor B Bb fragment]	764	3D-structure;Age-related macular degeneration;Alternative splicing;Cleavage on pair of basic residues;Complement alternate pathway;Direct protein sequencing;Disease variant;Disulfide bond;Glycation;Glycoprotein;Hemolytic uremic syndrome;Hydrolase;Immunity;Innate immunity;Protease;Reference proteome;Repeat;Secreted;Serine protease;Signal;Sushi;Zymogen	complement activation [GO:0006956]; complement activation, alternative pathway [GO:0006957]; proteolysis [GO:0006508]; response to bacterium [GO:0009617]	blood microparticle [GO:0072562]; classical-complement-pathway C3/C5 convertase complex [GO:0005601]; extracellular exosome [GO:0070062]; extracellular region [GO:0005576]; extracellular space [GO:0005615]; plasma membrane [GO:0005886]
LC-MS/MS	CA1		CA1	P00915	Orphans	Orphans;	CAH1_HUMAN	Carbonic anhydrase 1 (EC 4.2.1.1) (Carbonate dehydratase I) (Carbonic anhydrase B) (CAB) (Carbonic anhydrase I) (CA-I) (Cyanamide hydratase CA1) (EC 4.2.1.69)	261	3D-structure;Acetylation;Cytoplasm;Direct protein sequencing;Lyase;Metal-binding;Reference proteome;Zinc	one-carbon metabolic process [GO:0006730]	cytosol [GO:0005829]; extracellular exosome [GO:0070062]
LC-MS/MS	SERPINC1		SERPINC1	P01008	Hemostasis	Hemostasis;	ANT3_HUMAN	Antithrombin-III (ATIII) (Serpin C1)	464	3D-structure;Blood coagulation;Direct protein sequencing;Disease variant;Disulfide bond;Glycoprotein;Hemostasis;Heparin-binding;Phosphoprotein;Protease inhibitor;Reference proteome;Secreted;Serine protease inhibitor;Signal;Thrombophilia	blood coagulation [GO:0007596]; regulation of blood coagulation [GO:0030193]	blood microparticle [GO:0072562]; collagen-containing extracellular matrix [GO:0062023]; endoplasmic reticulum lumen [GO:0005788]; extracellular exosome [GO:0070062]; extracellular region [GO:0005576]; extracellular space [GO:0005615]; plasma membrane [GO:0005886]
LC-MS/MS	SERPINA1		SERPINA1	P01009	Hemostasis	Hemostasis; ImmuneInnate;	A1AT_HUMAN	Alpha-1-antitrypsin (Alpha-1 protease inhibitor) (Alpha-1-antiproteinase) (Serpin A1) [Cleaved into: Short peptide from AAT (SPAAT)]	418	3D-structure;Acute phase;Alternative splicing;Blood coagulation;Direct protein sequencing;Endoplasmic reticulum;Extracellular matrix;Glycoprotein;Hemostasis;Phosphoprotein;Protease inhibitor;Reference proteome;Secreted;Serine protease inhibitor;Signal	acute-phase response [GO:0006953]; blood coagulation [GO:0007596]	collagen-containing extracellular matrix [GO:0062023]; COPII-coated ER to Golgi transport vesicle [GO:0030134]; endoplasmic reticulum [GO:0005783]; endoplasmic reticulum lumen [GO:0005788]; endoplasmic reticulum-Golgi intermediate compartment membrane [GO:0033116]; extracellular exosome [GO:0070062]; extracellular region [GO:0005576]; extracellular space [GO:0005615]; ficolin-1-rich granule lumen…
LC-MS/MS	SERPINA3		SERPINA3	P01011	Hemostasis	Hemostasis; ImmuneInnate;	AACT_HUMAN	Alpha-1-antichymotrypsin (ACT) (Cell growth-inhibiting gene 24/25 protein) (Serpin A3) [Cleaved into: Alpha-1-antichymotrypsin His-Pro-less]	423	3D-structure;Acute phase;Alternative splicing;Direct protein sequencing;Disease variant;Glycoprotein;Protease inhibitor;Reference proteome;Secreted;Serine protease inhibitor;Signal	acute-phase response [GO:0006953]; inflammatory response [GO:0006954]; maintenance of gastrointestinal epithelium [GO:0030277]; regulation of lipid metabolic process [GO:0019216]	azurophil granule lumen [GO:0035578]; blood microparticle [GO:0072562]; collagen-containing extracellular matrix [GO:0062023]; extracellular exosome [GO:0070062]; extracellular region [GO:0005576]; extracellular space [GO:0005615]; nucleus [GO:0005634]; platelet alpha granule lumen [GO:0031093]; secretory granule lumen [GO:0034774]
LC-MS/MS	AGT		AGT	P01019	Lipids	Lipids;	ANGT_HUMAN	Angiotensinogen (Serpin A8) [Cleaved into: Angiotensin-1 (Angiotensin 1-10) (Angiotensin I) (Ang I); Angiotensin-2 (Angiotensin 1-8) (Angiotensin II) (Ang II); Angiotensin-3 (Angiotensin 2-8) (Angiotensin III) (Ang III) (Des-Asp[1]-angiotensin II); Angiotensin-4 (Angiotensin 3-8) (Angiotensin IV) (Ang IV); Angiotensin 1-9; Angiotensin 1-7; Angiotensin 1-5; Angiotensin 1-4]	485	3D-structure;Direct protein sequencing;Disease variant;Disulfide bond;Glycoprotein;Reference proteome;Secreted;Signal;Vasoactive;Vasoconstrictor	angiotensin-activated signaling pathway [GO:0038166]; blood vessel remodeling [GO:0001974]; cell-cell signaling [GO:0007267]; G protein-coupled receptor signaling pathway [GO:0007186]; G protein-coupled receptor signaling pathway coupled to cGMP nucleotide second messenger [GO:0007199]; kidney development [GO:0001822]; low-density lipoprotein particle remodeling [GO:0034374]; maintenance of blood…	blood microparticle [GO:0072562]; collagen-containing extracellular matrix [GO:0062023]; cytosol [GO:0005829]; extracellular exosome [GO:0070062]; extracellular region [GO:0005576]; extracellular space [GO:0005615]
LC-MS/MS	A2M	X	A2M	P01023	Hemostasis	Hemostasis;	A2MG_HUMAN	Alpha-2-macroglobulin (Alpha-2-M) (C3 and PZP-like alpha-2-macroglobulin domain-containing protein 5)	1474	3D-structure;Bait region;Direct protein sequencing;Disulfide bond;Glycoprotein;Isopeptide bond;Protease inhibitor;Reference proteome;Secreted;Serine protease inhibitor;Signal;Thioester bond	acute inflammatory response to antigenic stimulus [GO:0002438]; acute-phase response [GO:0006953]; embryonic liver development [GO:1990402]; luteinization [GO:0001553]; negative regulation of complement activation, lectin pathway [GO:0001869]; response to carbon dioxide [GO:0010037]; response to glucocorticoid [GO:0051384]; response to nutrient [GO:0007584]; response to prostaglandin E [GO:003469…	blood microparticle [GO:0072562]; collagen-containing extracellular matrix [GO:0062023]; extracellular exosome [GO:0070062]; extracellular region [GO:0005576]; extracellular space [GO:0005615]; platelet alpha granule lumen [GO:0031093]
LC-MS/MS	C3		C3	P01024	Complement Cascade	ComplementCascade; ImmuneAdaptative; ImmuneInnate;	CO3_HUMAN	Complement C3 (C3 and PZP-like alpha-2-macroglobulin domain-containing protein 1) [Cleaved into: Complement C3 beta chain; C3-beta-c (C3bc); Complement C3 alpha chain; C3a anaphylatoxin; Acylation stimulating protein (ASP) (C3adesArg); Complement C3b alpha' chain; Complement C3c alpha' chain fragment 1; Complement C3dg fragment; Complement C3g fragment; Complement C3d fragment; Complement C3f fra…	1663	3D-structure;Age-related macular degeneration;Cleavage on pair of basic residues;Complement alternate pathway;Complement pathway;Direct protein sequencing;Disease variant;Disulfide bond;Fatty acid metabolism;Glycoprotein;Hemolytic uremic syndrome;Immunity;Inflammatory response;Innate immunity;Lipid metabolism;Phosphoprotein;Reference proteome;Secreted;Signal;Thioester bond	amyloid-beta clearance [GO:0097242]; cell surface receptor signaling pathway involved in cell-cell signaling [GO:1905114]; complement activation [GO:0006956]; complement activation, alternative pathway [GO:0006957]; complement activation, classical pathway [GO:0006958]; complement-dependent cytotoxicity [GO:0097278]; complement-mediated synapse pruning [GO:0150062]; fatty acid metabolic process […	azurophil granule lumen [GO:0035578]; blood microparticle [GO:0072562]; cell surface [GO:0009986]; endoplasmic reticulum lumen [GO:0005788]; extracellular exosome [GO:0070062]; extracellular region [GO:0005576]; extracellular space [GO:0005615]; plasma membrane [GO:0005886]; protein-containing complex [GO:0032991]; secretory granule lumen [GO:0034774]
LC-MS/MS			METTL18	O95568	Complement Cascade	ComplementCascade; ImmuneAdaptative; ImmuneInnate;	MET18_HUMAN	Histidine protein methyltransferase 1 homolog (EC 2.1.1.85) (Arsenic-transactivated protein 2) (AsTP2) (Methyltransferase-like protein 18)	372	3D-structure;Cytoplasm;Methylation;Methyltransferase;Nucleus;Phosphoprotein;Reference proteome;S-adenosyl-L-methionine;Transferase	peptidyl-lysine monomethylation [GO:0018026]; regulation of ribosome biogenesis [GO:0090069]; regulation of rRNA processing [GO:2000232]; regulation of translation [GO:0006417]; regulation of translational elongation [GO:0006448]	cytosol [GO:0005829]; nucleolus [GO:0005730]; nucleus [GO:0005634]; protein-containing complex [GO:0032991]
LC-MS/MS	C5		C5	P01031	Complement Cascade	ComplementCascade; ImmuneInnate;	CO5_HUMAN	Complement C5 (C3 and PZP-like alpha-2-macroglobulin domain-containing protein 4) [Cleaved into: Complement C5 beta chain; Complement C5 alpha chain; C5a anaphylatoxin; Complement C5 alpha' chain]	1676	3D-structure;Cleavage on pair of basic residues;Complement alternate pathway;Complement pathway;Cytolysis;Direct protein sequencing;Disulfide bond;Glycoprotein;Immunity;Inflammatory response;Innate immunity;Membrane attack complex;Reference proteome;Secreted;Signal	cell surface receptor signaling pathway [GO:0007166]; chemotaxis [GO:0006935]; complement activation, alternative pathway [GO:0006957]; complement activation, classical pathway [GO:0006958]; G protein-coupled receptor signaling pathway [GO:0007186]; inflammatory response [GO:0006954]; killing of cells of another organism [GO:0031640]; negative regulation of macrophage chemotaxis [GO:0010760]; pos…	extracellular exosome [GO:0070062]; extracellular region [GO:0005576]; extracellular space [GO:0005615]; membrane attack complex [GO:0005579]
LC-MS/MS	CST3		CST3	P01034	Other Immune-related pathways	ImmuneInnate;	CYTC_HUMAN	Cystatin-C (Cystatin-3) (Gamma-trace) (Neuroendocrine basic polypeptide) (Post-gamma-globulin)	146	3D-structure;Age-related macular degeneration;Amyloid;Amyloidosis;Direct protein sequencing;Disease variant;Disulfide bond;Glycoprotein;Phosphoprotein;Protease inhibitor;Reference proteome;Secreted;Signal;Thiol protease inhibitor	defense response [GO:0006952]; negative regulation of blood vessel remodeling [GO:0060313]; negative regulation of collagen catabolic process [GO:0010711]; negative regulation of elastin catabolic process [GO:0060311]; negative regulation of extracellular matrix disassembly [GO:0010716]; negative regulation of peptidase activity [GO:0010466]; negative regulation of proteolysis [GO:0045861]; regul…	cytoplasm [GO:0005737]; endoplasmic reticulum [GO:0005783]; endoplasmic reticulum lumen [GO:0005788]; extracellular exosome [GO:0070062]; extracellular region [GO:0005576]; extracellular space [GO:0005615]; ficolin-1-rich granule lumen [GO:1904813]; Golgi apparatus [GO:0005794]; plasma membrane [GO:0005886]; tertiary granule lumen [GO:1904724]; vesicle [GO:0031982]
LC-MS/MS	KNG1		KNG1	P01042	Hemostasis	Hemostasis;	KNG1_HUMAN	Kininogen-1 (Alpha-2-thiol proteinase inhibitor) (Fitzgerald factor) (High molecular weight kininogen) (HMWK) (Williams-Fitzgerald-Flaujeac factor) [Cleaved into: Kininogen-1 heavy chain; T-kinin (Ile-Ser-Bradykinin); Bradykinin (Kallidin I); Lysyl-bradykinin (Kallidin II); Kininogen-1 light chain; Low molecular weight growth-promoting factor]	644	3D-structure;Alternative splicing;Blood coagulation;Direct protein sequencing;Disease variant;Disulfide bond;Glycoprotein;Hemostasis;Hydroxylation;Inflammatory response;Phosphoprotein;Protease inhibitor;Pyrrolidone carboxylic acid;Reference proteome;Repeat;Secreted;Signal;Thiol protease inhibitor;Vasoactive;Vasodilator	blood coagulation [GO:0007596]; inflammatory response [GO:0006954]; negative regulation of blood coagulation [GO:0030195]; negative regulation of cell adhesion [GO:0007162]; negative regulation of proteolysis [GO:0045861]; positive regulation of apoptotic process [GO:0043065]; positive regulation of cytosolic calcium ion concentration [GO:0007204]; vasodilation [GO:0042311]	blood microparticle [GO:0072562]; collagen-containing extracellular matrix [GO:0062023]; endoplasmic reticulum lumen [GO:0005788]; extracellular exosome [GO:0070062]; extracellular region [GO:0005576]; extracellular space [GO:0005615]; plasma membrane [GO:0005886]; platelet alpha granule lumen [GO:0031093]
LC-MS/MS	IGF2		IGF2	P01344	Hemostasis	Hemostasis;	IGF2_HUMAN	Insulin-like growth factor II (IGF-II) (Somatomedin-A) (T3M-11-derived growth factor) [Cleaved into: Insulin-like growth factor II; Insulin-like growth factor II Ala-25 Del; Preptin]	180	3D-structure;Alternative splicing;Carbohydrate metabolism;Cleavage on pair of basic residues;Direct protein sequencing;Disease variant;Disulfide bond;Dwarfism;Glucose metabolism;Glycoprotein;Growth factor;Hormone;Mitogen;Osteogenesis;Reference proteome;Secreted;Signal	animal organ morphogenesis [GO:0009887]; embryonic placenta development [GO:0001892]; embryonic placenta morphogenesis [GO:0060669]; exocrine pancreas development [GO:0031017]; glucose metabolic process [GO:0006006]; in utero embryonic development [GO:0001701]; insulin receptor signaling pathway [GO:0008286]; insulin receptor signaling pathway via phosphatidylinositol 3-kinase [GO:0038028]; insul…	extracellular region [GO:0005576]; extracellular space [GO:0005615]; platelet alpha granule lumen [GO:0031093]
LC-MS/MS	JCHAIN		JCHAIN	P01591	Immune Adaptative	ImmuneAdaptative;	IGJ_HUMAN	Immunoglobulin J chain (Joining chain of multimeric IgA and IgM)	159	3D-structure;Direct protein sequencing;Disulfide bond;Glycoprotein;Pyrrolidone carboxylic acid;Reference proteome;Secreted;Signal	adaptive immune response [GO:0002250]; antibacterial humoral response [GO:0019731]; glomerular filtration [GO:0003094]; humoral immune response [GO:0006959]; immune response [GO:0006955]; innate immune response [GO:0045087]; positive regulation of respiratory burst [GO:0060267]; protein-containing complex assembly [GO:0065003]; retina homeostasis [GO:0001895]	blood microparticle [GO:0072562]; dimeric IgA immunoglobulin complex [GO:0071750]; extracellular exosome [GO:0070062]; extracellular region [GO:0005576]; extracellular space [GO:0005615]; monomeric IgA immunoglobulin complex [GO:0071748]; pentameric IgM immunoglobulin complex [GO:0071756]; secretory dimeric IgA immunoglobulin complex [GO:0071752]; secretory IgA immunoglobulin complex [GO:0071751]
LC-MS/MS	IGKV1D-33		IGKV1-33	P01594	Immune Adaptative	ImmuneAdaptative;	KV133_HUMAN	Immunoglobulin kappa variable 1-33 (Ig kappa chain V-I region AU) (Ig kappa chain V-I region Ka)	117	3D-structure;Adaptive immunity;Bence-Jones protein;Cell membrane;Direct protein sequencing;Disulfide bond;Immunity;Immunoglobulin;Immunoglobulin domain;Membrane;Reference proteome;Secreted;Signal	adaptive immune response [GO:0002250]; immune response [GO:0006955]	blood microparticle [GO:0072562]; extracellular region [GO:0005576]; extracellular space [GO:0005615]; immunoglobulin complex [GO:0019814]; plasma membrane [GO:0005886]
LC-MS/MS			IGKV1D-33	P01593	Immune Adaptative	ImmuneAdaptative;	KVD33_HUMAN	Immunoglobulin kappa variable 1D-33 (Ig kappa chain V-I region AG) (Ig kappa chain V-I region Bi) (Ig kappa chain V-I region Lay) (Ig kappa chain V-I region Ni) (Ig kappa chain V-I region Rei) (Ig kappa chain V-I region Roy) (Ig kappa chain V-I region Scw) (Ig kappa chain V-I region WAT)	117	3D-structure;Adaptive immunity;Cell membrane;Direct protein sequencing;Disulfide bond;Immunity;Immunoglobulin;Immunoglobulin domain;Membrane;Reference proteome;Secreted;Signal	adaptive immune response [GO:0002250]; immune response [GO:0006955]	blood microparticle [GO:0072562]; extracellular exosome [GO:0070062]; extracellular region [GO:0005576]; extracellular space [GO:0005615]; immunoglobulin complex [GO:0019814]; plasma membrane [GO:0005886]
LC-MS/MS	IGKV1-17		IGKV1-17	P01599	Immune Adaptative	ImmuneAdaptative;	KV117_HUMAN	Immunoglobulin kappa variable 1-17 (Ig kappa chain V-I region Gal) (Ig kappa chain V-I region WEA)	117	Adaptive immunity;Cell membrane;Direct protein sequencing;Disulfide bond;Immunity;Immunoglobulin;Immunoglobulin domain;Membrane;Reference proteome;Secreted;Signal	adaptive immune response [GO:0002250]; immune response [GO:0006955]	blood microparticle [GO:0072562]; extracellular exosome [GO:0070062]; extracellular region [GO:0005576]; extracellular space [GO:0005615]; immunoglobulin complex [GO:0019814]; plasma membrane [GO:0005886]
LC-MS/MS	IGKV1D-16		IGKV1D-16	P01601	Immune Adaptative	ImmuneAdaptative;	KVD16_HUMAN	Immunoglobulin kappa variable 1D-16 (Ig kappa chain V-I region HK146) (Ig kappa chain V-I region HK189)	117	Adaptive immunity;Cell membrane;Disulfide bond;Immunity;Immunoglobulin;Immunoglobulin domain;Membrane;Reference proteome;Secreted;Signal	adaptive immune response [GO:0002250]; immune response [GO:0006955]	extracellular region [GO:0005576]; extracellular space [GO:0005615]; immunoglobulin complex [GO:0019814]; plasma membrane [GO:0005886]
LC-MS/MS	IGKV1-5		IGKV1-5	P01602	Immune Adaptative	ImmuneAdaptative;	KV105_HUMAN	Immunoglobulin kappa variable 1-5 (Ig kappa chain V-I region CAR) (Ig kappa chain V-I region EU) (Ig kappa chain V-I region HK102) (Ig kappa chain V-I region Kue)	117	Adaptive immunity;Cell membrane;Direct protein sequencing;Disulfide bond;Immunity;Immunoglobulin;Immunoglobulin domain;Membrane;Reference proteome;Secreted;Signal	adaptive immune response [GO:0002250]; immune response [GO:0006955]	blood microparticle [GO:0072562]; extracellular exosome [GO:0070062]; extracellular region [GO:0005576]; extracellular space [GO:0005615]; immunoglobulin complex [GO:0019814]; plasma membrane [GO:0005886]
LC-MS/MS	IGKV3(D)-20		IGKV3-20	P01619	Immune Adaptative	ImmuneAdaptative;	KV320_HUMAN	Immunoglobulin kappa variable 3-20 (Ig kappa chain V-III region B6) (Ig kappa chain V-III region GOL) (Ig kappa chain V-III region HAH) (Ig kappa chain V-III region HIC) (Ig kappa chain V-III region IARC/BL41) (Ig kappa chain V-III region NG9) (Ig kappa chain V-III region SIE) (Ig kappa chain V-III region Ti) (Ig kappa chain V-III region WOL)	116	3D-structure;Adaptive immunity;Cell membrane;Direct protein sequencing;Disulfide bond;Immunity;Immunoglobulin;Immunoglobulin domain;Membrane;Reference proteome;Secreted;Signal	adaptive immune response [GO:0002250]; antibacterial humoral response [GO:0019731]; glomerular filtration [GO:0003094]; immune response [GO:0006955]	blood microparticle [GO:0072562]; extracellular exosome [GO:0070062]; extracellular region [GO:0005576]; extracellular space [GO:0005615]; monomeric IgA immunoglobulin complex [GO:0071748]; pentameric IgM immunoglobulin complex [GO:0071756]; plasma membrane [GO:0005886]; secretory IgA immunoglobulin complex [GO:0071751]
LC-MS/MS			IGKV3D-20	A0A0C4DH25	Immune Adaptative	ImmuneAdaptative;	KVD20_HUMAN	Immunoglobulin kappa variable 3D-20	116	Adaptive immunity;Cell membrane;Disulfide bond;Immunity;Immunoglobulin;Immunoglobulin domain;Membrane;Reference proteome;Secreted;Signal	adaptive immune response [GO:0002250]; immune response [GO:0006955]	extracellular region [GO:0005576]; extracellular space [GO:0005615]; immunoglobulin complex [GO:0019814]; plasma membrane [GO:0005886]
LC-MS/MS	IGKV3(D)-15/7		IGKV3-15	P01624	Immune Adaptative	ImmuneAdaptative;	KV315_HUMAN	Immunoglobulin kappa variable 3-15 (Ig kappa chain V-III region CLL) (Ig kappa chain V-III region POM)	115	Adaptive immunity;Cell membrane;Direct protein sequencing;Disulfide bond;Immunity;Immunoglobulin;Immunoglobulin domain;Membrane;Reference proteome;Secreted;Signal	adaptive immune response [GO:0002250]; immune response [GO:0006955]	blood microparticle [GO:0072562]; extracellular region [GO:0005576]; extracellular space [GO:0005615]; immunoglobulin complex [GO:0019814]; plasma membrane [GO:0005886]
LC-MS/MS			IGKV3D-15	A0A087WSY6	Immune Adaptative	ImmuneAdaptative;	KVD15_HUMAN	Immunoglobulin kappa variable 3D-15	115	Adaptive immunity;Cell membrane;Disulfide bond;Immunity;Immunoglobulin;Immunoglobulin domain;Membrane;Reference proteome;Secreted;Signal	adaptive immune response [GO:0002250]; immune response [GO:0006955]	extracellular space [GO:0005615]; immunoglobulin complex [GO:0019814]; plasma membrane [GO:0005886]
LC-MS/MS			IGKV3D-7	A0A0C4DH55	Immune Adaptative	ImmuneAdaptative;	KVD07_HUMAN	Immunoglobulin kappa variable 3D-7	119	Adaptive immunity;Cell membrane;Disulfide bond;Immunity;Immunoglobulin;Immunoglobulin domain;Membrane;Reference proteome;Secreted;Signal	adaptive immune response [GO:0002250]; immune response [GO:0006955]	extracellular space [GO:0005615]; immunoglobulin complex [GO:0019814]; plasma membrane [GO:0005886]
LC-MS/MS	IGLV1-44		IGLV1-44	P01699	Immune Adaptative	ImmuneAdaptative;	LV144_HUMAN	Immunoglobulin lambda variable 1-44 (Ig lambda chain V-I region MEM) (Ig lambda chain V-I region VOR)	117	Adaptive immunity;Cell membrane;Direct protein sequencing;Disulfide bond;Immunity;Immunoglobulin;Immunoglobulin domain;Membrane;Pyrrolidone carboxylic acid;Reference proteome;Secreted;Signal	adaptive immune response [GO:0002250]; immune response [GO:0006955]	extracellular region [GO:0005576]; extracellular space [GO:0005615]; immunoglobulin complex [GO:0019814]; plasma membrane [GO:0005886]
LC-MS/MS	IGLV1-47		IGLV1-47	P01700	Immune Adaptative	ImmuneAdaptative;	LV147_HUMAN	Immunoglobulin lambda variable 1-47 (Ig lambda chain V-I region HA) (Ig lambda chain V-I region WAH)	117	3D-structure;Adaptive immunity;Cell membrane;Direct protein sequencing;Disulfide bond;Immunity;Immunoglobulin;Immunoglobulin domain;Membrane;Pyrrolidone carboxylic acid;Reference proteome;Secreted;Signal	adaptive immune response [GO:0002250]; immune response [GO:0006955]	blood microparticle [GO:0072562]; extracellular region [GO:0005576]; extracellular space [GO:0005615]; immunoglobulin complex [GO:0019814]; plasma membrane [GO:0005886]
LC-MS/MS	IGLV1-51		IGLV1-51	P01701	Immune Adaptative	ImmuneAdaptative;	LV151_HUMAN	Immunoglobulin lambda variable 1-51 (Ig lambda chain V-I region BL2) (Ig lambda chain V-I region EPS) (Ig lambda chain V-I region NEW) (Ig lambda chain V-I region NIG-64)	117	Adaptive immunity;Cell membrane;Direct protein sequencing;Disulfide bond;Immunity;Immunoglobulin;Immunoglobulin domain;Membrane;Pyrrolidone carboxylic acid;Reference proteome;Secreted;Signal	adaptive immune response [GO:0002250]; immune response [GO:0006955]	extracellular exosome [GO:0070062]; extracellular region [GO:0005576]; extracellular space [GO:0005615]; immunoglobulin complex [GO:0019814]; plasma membrane [GO:0005886]
LC-MS/MS	IGLV1-40		IGLV1-40	P01703	Immune Adaptative	ImmuneAdaptative;	LV140_HUMAN	Immunoglobulin lambda variable 1-40 (Ig lambda chain V-I region NEWM)	118	Adaptive immunity;Cell membrane;Direct protein sequencing;Disulfide bond;Immunity;Immunoglobulin;Immunoglobulin domain;Membrane;Pyrrolidone carboxylic acid;Reference proteome;Secreted;Signal	adaptive immune response [GO:0002250]; immune response [GO:0006955]	extracellular region [GO:0005576]; extracellular space [GO:0005615]; immunoglobulin complex [GO:0019814]; plasma membrane [GO:0005886]
LC-MS/MS	IGLV2-11		IGLV2-11	P01706	Immune Adaptative	ImmuneAdaptative;	LV211_HUMAN	Immunoglobulin lambda variable 2-11 (Ig gamma lambda chain V-II region DOT) (Ig lambda chain V-II region BOH) (Ig lambda chain V-II region BUR) (Ig lambda chain V-II region NIG-58) (Ig lambda chain V-II region TRO) (Ig lambda chain V-II region WIN)	119	Adaptive immunity;Cell membrane;Direct protein sequencing;Disulfide bond;Immunity;Immunoglobulin;Immunoglobulin domain;Membrane;Pyrrolidone carboxylic acid;Reference proteome;Secreted;Signal	adaptive immune response [GO:0002250]; immune response [GO:0006955]	extracellular region [GO:0005576]; extracellular space [GO:0005615]; immunoglobulin complex [GO:0019814]; plasma membrane [GO:0005886]
LC-MS/MS	IGLV3-19		IGLV3-19	P01714	Immune Adaptative	ImmuneAdaptative;	LV319_HUMAN	Immunoglobulin lambda variable 3-19 (Ig lambda chain V-III region SH)	112	3D-structure;Adaptive immunity;Cell membrane;Direct protein sequencing;Disulfide bond;Immunity;Immunoglobulin;Immunoglobulin domain;Membrane;Reference proteome;Secreted;Signal	adaptive immune response [GO:0002250]; immune response [GO:0006955]	extracellular exosome [GO:0070062]; extracellular region [GO:0005576]; extracellular space [GO:0005615]; immunoglobulin complex [GO:0019814]; plasma membrane [GO:0005886]
LC-MS/MS	IGLV3-1		IGLV3-1	P01715	Immune Adaptative	ImmuneAdaptative;	LV301_HUMAN	Immunoglobulin lambda variable 3-1 (Ig lambda chain V-IV region Bau) (Ig lambda chain V-IV region MOL) (Ig lambda chain V-IV region X)	115	Adaptive immunity;Cell membrane;Direct protein sequencing;Disulfide bond;Immunity;Immunoglobulin;Immunoglobulin domain;Membrane;Reference proteome;Secreted;Signal	adaptive immune response [GO:0002250]; immune response [GO:0006955]	extracellular region [GO:0005576]; extracellular space [GO:0005615]; immunoglobulin complex [GO:0019814]; plasma membrane [GO:0005886]
LC-MS/MS	IGLV3-25		IGLV3-25	P01717	Immune Adaptative	ImmuneAdaptative;	LV325_HUMAN	Immunoglobulin lambda variable 3-25 (Ig lambda chain V-IV region Hil)	112	Adaptive immunity;Cell membrane;Direct protein sequencing;Disulfide bond;Immunity;Immunoglobulin;Immunoglobulin domain;Membrane;Reference proteome;Secreted;Signal	adaptive immune response [GO:0002250]; immune response [GO:0006955]	blood microparticle [GO:0072562]; extracellular region [GO:0005576]; extracellular space [GO:0005615]; immunoglobulin complex [GO:0019814]; plasma membrane [GO:0005886]
LC-MS/MS	IGLV6-57		IGLV6-57	P01721	Immune Adaptative	ImmuneAdaptative;	LV657_HUMAN	Immunoglobulin lambda variable 6-57 (Ig lambda chain V-VI region AR) (Ig lambda chain V-VI region EB4) (Ig lambda chain V-VI region NIG-48) (Ig lambda chain V-VI region SUT) (Ig lambda chain V-VI region WLT)	117	3D-structure;Adaptive immunity;Cell membrane;Direct protein sequencing;Disulfide bond;Immunity;Immunoglobulin;Immunoglobulin domain;Membrane;Reference proteome;Secreted;Signal	adaptive immune response [GO:0002250]; immune response [GO:0006955]	extracellular region [GO:0005576]; extracellular space [GO:0005615]; immunoglobulin complex [GO:0019814]; plasma membrane [GO:0005886]
LC-MS/MS	IGHV1-69		IGHV1-69	P01742	Immune Adaptative	ImmuneAdaptative;	HV169_HUMAN	Immunoglobulin heavy variable 1-69 (Ig heavy chain V-I region EU) (Ig heavy chain V-I region SIE) (Ig heavy chain V-I region WOL)	117	Adaptive immunity;Cell membrane;Direct protein sequencing;Disulfide bond;Immunity;Immunoglobulin;Immunoglobulin domain;Membrane;Pyrrolidone carboxylic acid;Reference proteome;Secreted;Signal	immune response [GO:0006955]; immunoglobulin mediated immune response [GO:0016064]	blood microparticle [GO:0072562]; extracellular region [GO:0005576]; immunoglobulin complex [GO:0019814]; plasma membrane [GO:0005886]
LC-MS/MS	IGHV1-46		IGHV1-46	P01743	Immune Adaptative	ImmuneAdaptative;	HV146_HUMAN	Immunoglobulin heavy variable 1-46 (Ig heavy chain V-I region DOT) (Ig heavy chain V-I region HG3) (Ig heavy chain V-I region Mot)	117	Adaptive immunity;Cell membrane;Direct protein sequencing;Disulfide bond;Immunity;Immunoglobulin;Immunoglobulin domain;Membrane;Reference proteome;Secreted;Signal	immune response [GO:0006955]; immunoglobulin mediated immune response [GO:0016064]	blood microparticle [GO:0072562]; extracellular region [GO:0005576]; immunoglobulin complex [GO:0019814]; plasma membrane [GO:0005886]
LC-MS/MS	IGHV3-23		IGHV3-23	P01764	Immune Adaptative	ImmuneAdaptative;	HV323_HUMAN	Immunoglobulin heavy variable 3-23 (Ig heavy chain V-III region LAY) (Ig heavy chain V-III region POM) (Ig heavy chain V-III region TEI) (Ig heavy chain V-III region TIL) (Ig heavy chain V-III region TUR) (Ig heavy chain V-III region VH26) (Ig heavy chain V-III region WAS) (Ig heavy chain V-III region ZAP)	117	3D-structure;Adaptive immunity;Cell membrane;Direct protein sequencing;Disulfide bond;Immunity;Immunoglobulin;Immunoglobulin domain;Membrane;Reference proteome;Secreted;Signal	immune response [GO:0006955]; immunoglobulin mediated immune response [GO:0016064]	blood microparticle [GO:0072562]; extracellular exosome [GO:0070062]; extracellular region [GO:0005576]; extracellular space [GO:0005615]; immunoglobulin complex [GO:0019814]; plasma membrane [GO:0005886]
LC-MS/MS	IGHV3-13		IGHV3-13	P01766	Immune Adaptative	ImmuneAdaptative;	HV313_HUMAN	Immunoglobulin heavy variable 3-13 (Ig heavy chain V-III region BRO)	116	Adaptive immunity;Cell membrane;Direct protein sequencing;Disulfide bond;Immunity;Immunoglobulin;Immunoglobulin domain;Membrane;Reference proteome;Secreted;Signal	immune response [GO:0006955]; immunoglobulin mediated immune response [GO:0016064]	blood microparticle [GO:0072562]; extracellular region [GO:0005576]; extracellular space [GO:0005615]; immunoglobulin complex [GO:0019814]; plasma membrane [GO:0005886]
LC-MS/MS	IGHV3-33		IGHV3-33	P01772	Immune Adaptative	ImmuneAdaptative;	HV333_HUMAN	Immunoglobulin heavy variable 3-33 (Ig heavy chain V-III region HIL) (Ig heavy chain V-III region KOL)	117	3D-structure;Adaptive immunity;Cell membrane;Direct protein sequencing;Disulfide bond;Immunity;Immunoglobulin;Immunoglobulin domain;Membrane;Pyrrolidone carboxylic acid;Reference proteome;Secreted;Signal	immune response [GO:0006955]; immunoglobulin mediated immune response [GO:0016064]	blood microparticle [GO:0072562]; extracellular region [GO:0005576]; immunoglobulin complex [GO:0019814]; plasma membrane [GO:0005886]
LC-MS/MS	IGHV3-7		IGHV3-7	P01780	Immune Adaptative	ImmuneAdaptative;	HV307_HUMAN	Immunoglobulin heavy variable 3-7 (Ig heavy chain V-III region GAL) (Ig heavy chain V-III region GAR) (Ig heavy chain V-III region JON)	117	3D-structure;Adaptive immunity;Cell membrane;Direct protein sequencing;Disulfide bond;Immunity;Immunoglobulin;Immunoglobulin domain;Membrane;Reference proteome;Secreted;Signal	immune response [GO:0006955]; immunoglobulin mediated immune response [GO:0016064]	blood microparticle [GO:0072562]; extracellular exosome [GO:0070062]; extracellular region [GO:0005576]; immunoglobulin complex [GO:0019814]; plasma membrane [GO:0005886]
LC-MS/MS	IGHV3-(9,43D)		IGHV3-9	P01782	Immune Adaptative	ImmuneAdaptative;	HV309_HUMAN	Immunoglobulin heavy variable 3-9 (Ig heavy chain V-III region DOB)	118	Adaptive immunity;Cell membrane;Direct protein sequencing;Disulfide bond;Immunity;Immunoglobulin;Immunoglobulin domain;Membrane;Reference proteome;Secreted;Signal	immune response [GO:0006955]; immunoglobulin mediated immune response [GO:0016064]	blood microparticle [GO:0072562]; extracellular exosome [GO:0070062]; extracellular region [GO:0005576]; immunoglobulin complex [GO:0019814]; plasma membrane [GO:0005886]
LC-MS/MS			IGHV3-43D	P0DP04	Immune Adaptative	ImmuneAdaptative;	HV43D_HUMAN	Immunoglobulin heavy variable 3-43D	118	Adaptive immunity;Cell membrane;Disulfide bond;Immunity;Immunoglobulin;Immunoglobulin domain;Membrane;Reference proteome;Secreted;Signal	immunoglobulin mediated immune response [GO:0016064]	blood microparticle [GO:0072562]; immunoglobulin complex [GO:0019814]; plasma membrane [GO:0005886]
LC-MS/MS	IGHV2-5		IGHV2-5	P01817	Immune Adaptative	ImmuneAdaptative;	HV205_HUMAN	Immunoglobulin heavy variable 2-5 (Ig heavy chain V-II region HE) (Ig heavy chain V-II region MCE)	119	Adaptive immunity;Cell membrane;Direct protein sequencing;Disulfide bond;Immunity;Immunoglobulin;Immunoglobulin domain;Membrane;Pyrrolidone carboxylic acid;Reference proteome;Secreted;Signal	immune response [GO:0006955]; immunoglobulin mediated immune response [GO:0016064]	blood microparticle [GO:0072562]; extracellular region [GO:0005576]; immunoglobulin complex [GO:0019814]; plasma membrane [GO:0005886]
LC-MS/MS	PIGR		PIGR	P01833	Other Immune-related pathways	ImmuneInnate;	PIGR_HUMAN	Polymeric immunoglobulin receptor (PIgR) (Poly-Ig receptor) (Hepatocellular carcinoma-associated protein TB6) [Cleaved into: Secretory component]	764	3D-structure;Cell membrane;Direct protein sequencing;Disulfide bond;Glycoprotein;Immunoglobulin domain;Membrane;Phosphoprotein;Reference proteome;Repeat;Secreted;Signal;Transmembrane;Transmembrane helix	detection of chemical stimulus involved in sensory perception of bitter taste [GO:0001580]; epidermal growth factor receptor signaling pathway [GO:0007173]; Fc receptor signaling pathway [GO:0038093]; immunoglobulin transcytosis in epithelial cells mediated by polymeric immunoglobulin receptor [GO:0002415]; receptor clustering [GO:0043113]; retina homeostasis [GO:0001895]	azurophil granule membrane [GO:0035577]; extracellular exosome [GO:0070062]; extracellular space [GO:0005615]; plasma membrane [GO:0005886]; receptor complex [GO:0043235]; secretory IgA immunoglobulin complex [GO:0071751]
LC-MS/MS	IGK(C)		IGKC	P01834	Immune Adaptative	ImmuneAdaptative;	IGKC_HUMAN	Immunoglobulin kappa constant (Ig kappa chain C region) (Ig kappa chain C region AG) (Ig kappa chain C region CUM) (Ig kappa chain C region EU) (Ig kappa chain C region OU) (Ig kappa chain C region ROY) (Ig kappa chain C region TI)	107	3D-structure;Adaptive immunity;Cell membrane;Direct protein sequencing;Disease variant;Disulfide bond;Immunity;Immunoglobulin;Immunoglobulin domain;Membrane;Reference proteome;Secreted	adaptive immune response [GO:0002250]; B cell receptor signaling pathway [GO:0050853]; immune response [GO:0006955]; immunoglobulin mediated immune response [GO:0016064]; retina homeostasis [GO:0001895]	blood microparticle [GO:0072562]; extracellular exosome [GO:0070062]; extracellular region [GO:0005576]; extracellular space [GO:0005615]; IgA immunoglobulin complex [GO:0071745]; IgD immunoglobulin complex [GO:0071738]; IgE immunoglobulin complex [GO:0071742]; IgG immunoglobulin complex [GO:0071735]; IgM immunoglobulin complex [GO:0071753]; plasma membrane [GO:0005886]
LC-MS/MS				P0DOX7	Immune Adaptative	ImmuneAdaptative;	IGK_HUMAN	Immunoglobulin kappa light chain (Immunoglobulin kappa light chain EU)	214	3D-structure;Adaptive immunity;Cell membrane;Direct protein sequencing;Disulfide bond;Immunity;Immunoglobulin;Immunoglobulin domain;Membrane;Repeat;Secreted	adaptive immune response [GO:0002250]	extracellular space [GO:0005615]; immunoglobulin complex [GO:0019814]; plasma membrane [GO:0005886]
LC-MS/MS	IGHG2		IGHG2	P01859	Immune Adaptative	ImmuneAdaptative;	IGHG2_HUMAN	Immunoglobulin heavy constant gamma 2 (Ig gamma-2 chain C region) (Ig gamma-2 chain C region DOT) (Ig gamma-2 chain C region TIL) (Ig gamma-2 chain C region ZIE)	395	3D-structure;Adaptive immunity;Alternative splicing;Cell membrane;Direct protein sequencing;Disulfide bond;Glycoprotein;Immunity;Immunoglobulin;Immunoglobulin domain;Membrane;Reference proteome;Secreted;Transmembrane;Transmembrane helix	adaptive immune response [GO:0002250]; antibacterial humoral response [GO:0019731]; B cell receptor signaling pathway [GO:0050853]; complement activation, classical pathway [GO:0006958]	blood microparticle [GO:0072562]; extracellular exosome [GO:0070062]; extracellular region [GO:0005576]; extracellular space [GO:0005615]; IgG immunoglobulin complex [GO:0071735]; immunoglobulin complex, circulating [GO:0042571]; plasma membrane [GO:0005886]
LC-MS/MS	IGHG3		IGHG3	P01860	Immune Adaptative	ImmuneAdaptative;	IGHG3_HUMAN	Immunoglobulin heavy constant gamma 3 (HDC) (Heavy chain disease protein) (Ig gamma-3 chain C region)	446	3D-structure;Adaptive immunity;Alternative splicing;Cell membrane;Direct protein sequencing;Disulfide bond;Glycoprotein;Immunity;Immunoglobulin;Immunoglobulin domain;Membrane;Reference proteome;Repeat;Secreted;Transmembrane;Transmembrane helix	adaptive immune response [GO:0002250]; antibacterial humoral response [GO:0019731]; B cell receptor signaling pathway [GO:0050853]; complement activation, classical pathway [GO:0006958]; retina homeostasis [GO:0001895]	blood microparticle [GO:0072562]; extracellular exosome [GO:0070062]; extracellular region [GO:0005576]; extracellular space [GO:0005615]; IgG immunoglobulin complex [GO:0071735]; immunoglobulin complex, circulating [GO:0042571]; plasma membrane [GO:0005886]
LC-MS/MS	IGHG4		IGHG4	P01861	Immune Adaptative	ImmuneAdaptative;	IGHG4_HUMAN	Immunoglobulin heavy constant gamma 4 (Ig gamma-4 chain C region)	396	3D-structure;Adaptive immunity;Alternative splicing;Cell membrane;Direct protein sequencing;Disulfide bond;Glycoprotein;Immunity;Immunoglobulin;Immunoglobulin domain;Membrane;Reference proteome;Secreted;Transmembrane;Transmembrane helix	adaptive immune response [GO:0002250]; antibacterial humoral response [GO:0019731]; B cell receptor signaling pathway [GO:0050853]; complement activation, classical pathway [GO:0006958]	blood microparticle [GO:0072562]; extracellular exosome [GO:0070062]; extracellular region [GO:0005576]; extracellular space [GO:0005615]; IgG immunoglobulin complex [GO:0071735]; immunoglobulin complex, circulating [GO:0042571]; plasma membrane [GO:0005886]
LC-MS/MS	IG(H)M		IGHM	P01871	Immune Adaptative	ImmuneAdaptative;	IGHM_HUMAN	Immunoglobulin heavy constant mu (Ig mu chain C region) (Ig mu chain C region BOT) (Ig mu chain C region GAL) (Ig mu chain C region OU)	474	3D-structure;Adaptive immunity;Alternative splicing;Cell membrane;Direct protein sequencing;Disulfide bond;Glycoprotein;Immunity;Immunoglobulin;Immunoglobulin domain;Membrane;Reference proteome;Secreted;Transmembrane;Transmembrane helix	adaptive immune response [GO:0002250]; antibacterial humoral response [GO:0019731]; B cell receptor signaling pathway [GO:0050853]; complement activation, classical pathway [GO:0006958]; defense response to Gram-negative bacterium [GO:0050829]; innate immune response [GO:0045087]	blood microparticle [GO:0072562]; cell surface [GO:0009986]; extracellular exosome [GO:0070062]; extracellular space [GO:0005615]; hexameric IgM immunoglobulin complex [GO:0071757]; IgM B cell receptor complex [GO:0071755]; IgM immunoglobulin complex [GO:0071753]; immunoglobulin complex, circulating [GO:0042571]; pentameric IgM immunoglobulin complex [GO:0071756]; plasma membrane [GO:0005886]
LC-MS/MS				P0DOX6	Immune Adaptative	ImmuneAdaptative;	IGM_HUMAN	Immunoglobulin mu heavy chain (Immunoglobulin mu heavy chain OU)	576	Adaptive immunity;Cell membrane;Direct protein sequencing;Disulfide bond;Glycoprotein;Immunity;Immunoglobulin;Immunoglobulin domain;Membrane;Pyrrolidone carboxylic acid;Repeat;Secreted	adaptive immune response [GO:0002250]	blood microparticle [GO:0072562]; extracellular exosome [GO:0070062]; immunoglobulin complex, circulating [GO:0042571]; plasma membrane [GO:0005886]
LC-MS/MS	IGHA1		IGHA1	P01876	Immune Adaptative	ImmuneAdaptative;	IGHA1_HUMAN	Immunoglobulin heavy constant alpha 1 (Ig alpha-1 chain C region) (Ig alpha-1 chain C region BUR) (Ig alpha-1 chain C region TRO)	398	3D-structure;Adaptive immunity;Alternative splicing;Cell membrane;Chromophore;Chromosomal rearrangement;Direct protein sequencing;Disulfide bond;Glycoprotein;Immunity;Immunoglobulin;Immunoglobulin domain;Membrane;Reference proteome;Secreted;Transmembrane;Transmembrane helix	adaptive immune response [GO:0002250]; antibacterial humoral response [GO:0019731]; B cell receptor signaling pathway [GO:0050853]; complement activation, classical pathway [GO:0006958]; glomerular filtration [GO:0003094]; immune response [GO:0006955]; positive regulation of respiratory burst [GO:0060267]; retina homeostasis [GO:0001895]	blood microparticle [GO:0072562]; extracellular exosome [GO:0070062]; extracellular region [GO:0005576]; extracellular space [GO:0005615]; IgA immunoglobulin complex [GO:0071745]; IgG immunoglobulin complex [GO:0071735]; immunoglobulin complex, circulating [GO:0042571]; monomeric IgA immunoglobulin complex [GO:0071748]; plasma membrane [GO:0005886]; secretory dimeric IgA immunoglobulin complex [G…
LC-MS/MS	IG(H)D		IGHD	P01880	Immune Adaptative	ImmuneAdaptative;	IGHD_HUMAN	Immunoglobulin heavy constant delta (Ig delta chain C region) (Ig delta chain C region NIG-65) (Ig delta chain C region WAH)	430	3D-structure;Adaptive immunity;Alternative splicing;Cell membrane;Direct protein sequencing;Disulfide bond;Glycoprotein;Immunity;Immunoglobulin;Immunoglobulin domain;Membrane;Reference proteome;Secreted;Transmembrane;Transmembrane helix	adaptive immune response [GO:0002250]; B cell receptor signaling pathway [GO:0050853]; immune response [GO:0006955]; immunoglobulin mediated immune response [GO:0016064]; positive regulation of interleukin-1 production [GO:0032732]	blood microparticle [GO:0072562]; extracellular exosome [GO:0070062]; extracellular space [GO:0005615]; IgD immunoglobulin complex [GO:0071738]; immunoglobulin complex, circulating [GO:0042571]; plasma membrane [GO:0005886]
LC-MS/MS				P0DOX3	Immune Adaptative	ImmuneAdaptative;	IGD_HUMAN	Immunoglobulin delta heavy chain (Immunoglobulin delta heavy chain WAH)	512	3D-structure;Adaptive immunity;Cell membrane;Direct protein sequencing;Disulfide bond;Glycoprotein;Immunity;Immunoglobulin;Immunoglobulin domain;Membrane;Secreted	adaptive immune response [GO:0002250]; monocyte activation [GO:0042117]; positive regulation of interleukin-1 beta production [GO:0032731]; positive regulation of interleukin-1 production [GO:0032732]; positive regulation of tumor necrosis factor production [GO:0032760]	blood microparticle [GO:0072562]; extracellular space [GO:0005615]; IgG immunoglobulin complex [GO:0071735]; plasma membrane [GO:0005886]
LC-MS/MS	HB(D,E1)		HBD	P02042	Hemostasis	Hemostasis;	HBD_HUMAN	Hemoglobin subunit delta (Delta-globin) (Hemoglobin delta chain)	147	3D-structure;Acetylation;Direct protein sequencing;Heme;Iron;Metal-binding;Oxygen transport;Phosphoprotein;Reference proteome;Transport	carbon dioxide transport [GO:0015670]; cellular oxidant detoxification [GO:0098869]; hydrogen peroxide catabolic process [GO:0042744]; oxygen transport [GO:0015671]	blood microparticle [GO:0072562]; cytosol [GO:0005829]; haptoglobin-hemoglobin complex [GO:0031838]; hemoglobin complex [GO:0005833]
LC-MS/MS			HBE1	P02100	Hemostasis	Hemostasis;	HBE_HUMAN	Hemoglobin subunit epsilon (Epsilon-globin) (Hemoglobin epsilon chain)	147	3D-structure;Direct protein sequencing;Heme;Iron;Metal-binding;Oxygen transport;Phosphoprotein;Reference proteome;Transport	carbon dioxide transport [GO:0015670]; cellular oxidant detoxification [GO:0098869]; hydrogen peroxide catabolic process [GO:0042744]; oxygen transport [GO:0015671]; response to organic cyclic compound [GO:0014070]	blood microparticle [GO:0072562]; cytosol [GO:0005829]; haptoglobin-hemoglobin complex [GO:0031838]; hemoglobin complex [GO:0005833]
LC-MS/MS	APOA1		APOA1	P02647	Lipids	Lipids; Hemostasis;	APOA1_HUMAN	Apolipoprotein A-I (Apo-AI) (ApoA-I) (Apolipoprotein A1) [Cleaved into: Proapolipoprotein A-I (ProapoA-I); Truncated apolipoprotein A-I (Apolipoprotein A-I(1-242))]	267	3D-structure;Amyloid;Amyloidosis;Atherosclerosis;Cholesterol metabolism;Direct protein sequencing;Disease variant;Glycation;Glycoprotein;HDL;Lipid metabolism;Lipid transport;Lipoprotein;Neuropathy;Oxidation;Palmitate;Phosphoprotein;Reference proteome;Repeat;Secreted;Signal;Steroid metabolism;Sterol metabolism;Transport	adrenal gland development [GO:0030325]; blood vessel endothelial cell migration [GO:0043534]; cholesterol biosynthetic process [GO:0006695]; cholesterol efflux [GO:0033344]; cholesterol homeostasis [GO:0042632]; cholesterol import [GO:0070508]; cholesterol metabolic process [GO:0008203]; cholesterol transport [GO:0030301]; endothelial cell proliferation [GO:0001935]; G protein-coupled receptor si…	blood microparticle [GO:0072562]; chylomicron [GO:0042627]; collagen-containing extracellular matrix [GO:0062023]; cytoplasmic vesicle [GO:0031410]; cytosol [GO:0005829]; early endosome [GO:0005769]; endocytic vesicle [GO:0030139]; endocytic vesicle lumen [GO:0071682]; endoplasmic reticulum lumen [GO:0005788]; extracellular exosome [GO:0070062]; extracellular region [GO:0005576]; extracellular sp…
LC-MS/MS	APOE		APOE	P02649	Orphans	Orphans;	APOE_HUMAN	Apolipoprotein E (Apo-E)	317	3D-structure;Alzheimer disease;Amyloidosis;Cholesterol metabolism;Chylomicron;Direct protein sequencing;Disease variant;Endosome;Extracellular matrix;Glycation;Glycoprotein;HDL;Heparin-binding;Host-virus interaction;Hyperlipidemia;Lipid metabolism;Lipid transport;Lipid-binding;Neurodegeneration;Oxidation;Phosphoprotein;Reference proteome;Repeat;Secreted;Signal;Steroid metabolism;Sterol metabolism…	AMPA glutamate receptor clustering [GO:0097113]; amyloid precursor protein metabolic process [GO:0042982]; artery morphogenesis [GO:0048844]; cGMP-mediated signaling [GO:0019934]; cholesterol catabolic process [GO:0006707]; cholesterol efflux [GO:0033344]; cholesterol homeostasis [GO:0042632]; cholesterol metabolic process [GO:0008203]; chylomicron remnant clearance [GO:0034382]; cytoskeleton org…	blood microparticle [GO:0072562]; chylomicron [GO:0042627]; chylomicron remnant [GO:0034360]; clathrin-coated endocytic vesicle membrane [GO:0030669]; collagen-containing extracellular matrix [GO:0062023]; cytoplasm [GO:0005737]; dendrite [GO:0030425]; discoidal high-density lipoprotein particle [GO:0034365]; early endosome [GO:0005769]; endocytic vesicle lumen [GO:0071682]; endoplasmic reticulum…
LC-MS/MS	APOA2		APOA2	P02652	Lipids	Lipids;	APOA2_HUMAN	Apolipoprotein A-II (Apo-AII) (ApoA-II) (Apolipoprotein A2) [Cleaved into: Proapolipoprotein A-II (ProapoA-II); Truncated apolipoprotein A-II (Apolipoprotein A-II(1-76))]	100	Cleavage on pair of basic residues;Direct protein sequencing;Disulfide bond;Glycoprotein;HDL;Host-virus interaction;Lipid transport;Oxidation;Phosphoprotein;Pyrrolidone carboxylic acid;Reference proteome;Secreted;Signal;Transport	animal organ regeneration [GO:0031100]; cholesterol efflux [GO:0033344]; cholesterol homeostasis [GO:0042632]; cholesterol metabolic process [GO:0008203]; cholesterol transport [GO:0030301]; diacylglycerol catabolic process [GO:0046340]; high-density lipoprotein particle assembly [GO:0034380]; high-density lipoprotein particle clearance [GO:0034384]; high-density lipoprotein particle remodeling […	blood microparticle [GO:0072562]; chylomicron [GO:0042627]; cytosol [GO:0005829]; early endosome [GO:0005769]; endoplasmic reticulum lumen [GO:0005788]; extracellular exosome [GO:0070062]; extracellular region [GO:0005576]; high-density lipoprotein particle [GO:0034364]; spherical high-density lipoprotein particle [GO:0034366]; very-low-density lipoprotein particle [GO:0034361]
LC-MS/MS	APOC1		APOC1	P02654	Orphans	Orphans;	APOC1_HUMAN	Apolipoprotein C-I (Apo-CI) (ApoC-I) (Apolipoprotein C1) [Cleaved into: Truncated apolipoprotein C-I]	83	3D-structure;Direct protein sequencing;Lipid transport;Reference proteome;Secreted;Signal;Transport;VLDL	cholesterol efflux [GO:0033344]; cholesterol metabolic process [GO:0008203]; chylomicron remnant clearance [GO:0034382]; high-density lipoprotein particle remodeling [GO:0034375]; lipid metabolic process [GO:0006629]; lipoprotein metabolic process [GO:0042157]; negative regulation of cholesterol transport [GO:0032375]; negative regulation of fatty acid biosynthetic process [GO:0045717]; negative …	chylomicron [GO:0042627]; endoplasmic reticulum [GO:0005783]; extracellular region [GO:0005576]; high-density lipoprotein particle [GO:0034364]; very-low-density lipoprotein particle [GO:0034361]
LC-MS/MS	APOC2		APOC2	P02655	Orphans	Orphans;	APOC2_HUMAN	Apolipoprotein C-II (Apo-CII) (ApoC-II) (Apolipoprotein C2) [Cleaved into: Proapolipoprotein C-II (ProapoC-II)]	101	3D-structure;Chylomicron;Direct protein sequencing;Disease variant;Glycoprotein;HDL;Hyperlipidemia;LDL;Lipid degradation;Lipid metabolism;Lipid transport;Reference proteome;Secreted;Sialic acid;Signal;Transport;VLDL	cholesterol efflux [GO:0033344]; cholesterol homeostasis [GO:0042632]; chylomicron remnant clearance [GO:0034382]; chylomicron remodeling [GO:0034371]; high-density lipoprotein particle clearance [GO:0034384]; lipid catabolic process [GO:0016042]; negative regulation of cholesterol transport [GO:0032375]; negative regulation of lipid metabolic process [GO:0045833]; negative regulation of receptor…	chylomicron [GO:0042627]; early endosome [GO:0005769]; extracellular region [GO:0005576]; extracellular space [GO:0005615]; intermediate-density lipoprotein particle [GO:0034363]; low-density lipoprotein particle [GO:0034362]; spherical high-density lipoprotein particle [GO:0034366]; very-low-density lipoprotein particle [GO:0034361]
LC-MS/MS	APOC3		APOC3	P02656	Orphans	Orphans;	APOC3_HUMAN	Apolipoprotein C-III (Apo-CIII) (ApoC-III) (Apolipoprotein C3)	99	3D-structure;Chylomicron;Direct protein sequencing;Disease variant;Glycoprotein;Lipid degradation;Lipid metabolism;Lipid transport;Reference proteome;Secreted;Sialic acid;Signal;Transport;VLDL	cholesterol efflux [GO:0033344]; cholesterol homeostasis [GO:0042632]; chylomicron remnant clearance [GO:0034382]; G protein-coupled receptor signaling pathway [GO:0007186]; high-density lipoprotein particle remodeling [GO:0034375]; lipoprotein metabolic process [GO:0042157]; negative regulation of cholesterol import [GO:0060621]; negative regulation of fatty acid biosynthetic process [GO:0045717…	chylomicron [GO:0042627]; collagen-containing extracellular matrix [GO:0062023]; early endosome [GO:0005769]; extracellular exosome [GO:0070062]; extracellular region [GO:0005576]; extracellular space [GO:0005615]; intermediate-density lipoprotein particle [GO:0034363]; spherical high-density lipoprotein particle [GO:0034366]; very-low-density lipoprotein particle [GO:0034361]
LC-MS/MS	FGA	X	FGA	P02671	Hemostasis	Hemostasis; ImmuneAdaptative; ImmuneInnate;	FIBA_HUMAN	Fibrinogen alpha chain [Cleaved into: Fibrinopeptide A; Fibrinogen alpha chain]	866	3D-structure;Adaptive immunity;Alternative splicing;Amyloid;Amyloidosis;Blood coagulation;Calcium;Coiled coil;Direct protein sequencing;Disease variant;Disulfide bond;Glycoprotein;Hemostasis;Hydroxylation;Immunity;Innate immunity;Isopeptide bond;Metal-binding;Phosphoprotein;Reference proteome;Secreted;Signal	adaptive immune response [GO:0002250]; blood coagulation, common pathway [GO:0072377]; blood coagulation, fibrin clot formation [GO:0072378]; cell-matrix adhesion [GO:0007160]; fibrinolysis [GO:0042730]; induction of bacterial agglutination [GO:0043152]; innate immune response [GO:0045087]; negative regulation of endothelial cell apoptotic process [GO:2000352]; negative regulation of extrinsic ap…	blood microparticle [GO:0072562]; cell surface [GO:0009986]; collagen-containing extracellular matrix [GO:0062023]; endoplasmic reticulum [GO:0005783]; endoplasmic reticulum lumen [GO:0005788]; external side of plasma membrane [GO:0009897]; extracellular exosome [GO:0070062]; extracellular region [GO:0005576]; extracellular space [GO:0005615]; extracellular vesicle [GO:1903561]; fibrinogen comple…
LC-MS/MS	FGB	X	FGB	P02675	Hemostasis	Hemostasis; ImmuneAdaptative; ImmuneInnate;	FIBB_HUMAN	Fibrinogen beta chain [Cleaved into: Fibrinopeptide B; Fibrinogen beta chain]	491	3D-structure;Adaptive immunity;Blood coagulation;Coiled coil;Direct protein sequencing;Disease variant;Disulfide bond;Glycoprotein;Hemostasis;Immunity;Innate immunity;Pyrrolidone carboxylic acid;Reference proteome;Secreted;Signal	adaptive immune response [GO:0002250]; blood coagulation, fibrin clot formation [GO:0072378]; cell-matrix adhesion [GO:0007160]; cellular response to interleukin-1 [GO:0071347]; cellular response to leptin stimulus [GO:0044320]; fibrinolysis [GO:0042730]; induction of bacterial agglutination [GO:0043152]; innate immune response [GO:0045087]; negative regulation of endothelial cell apoptotic proce…	blood microparticle [GO:0072562]; cell cortex [GO:0005938]; cell surface [GO:0009986]; collagen-containing extracellular matrix [GO:0062023]; endoplasmic reticulum [GO:0005783]; external side of plasma membrane [GO:0009897]; extracellular exosome [GO:0070062]; extracellular region [GO:0005576]; extracellular space [GO:0005615]; extracellular vesicle [GO:1903561]; fibrinogen complex [GO:0005577]; …
LC-MS/MS	FGG	X	FGG	P02679	Hemostasis	Hemostasis; ImmuneAdaptative; ImmuneInnate;	FIBG_HUMAN	Fibrinogen gamma chain	453	3D-structure;Alternative splicing;Blood coagulation;Calcium;Coiled coil;Direct protein sequencing;Disease variant;Disulfide bond;Glycoprotein;Hemostasis;Isopeptide bond;Metal-binding;Phosphoprotein;Reference proteome;Secreted;Signal;Sulfation	blood coagulation, fibrin clot formation [GO:0072378]; cell-matrix adhesion [GO:0007160]; cellular response to interleukin-1 [GO:0071347]; cellular response to interleukin-6 [GO:0071354]; fibrinolysis [GO:0042730]; negative regulation of endothelial cell apoptotic process [GO:2000352]; negative regulation of extrinsic apoptotic signaling pathway via death domain receptors [GO:1902042]; plasminoge…	blood microparticle [GO:0072562]; cell surface [GO:0009986]; collagen-containing extracellular matrix [GO:0062023]; endoplasmic reticulum lumen [GO:0005788]; external side of plasma membrane [GO:0009897]; extracellular exosome [GO:0070062]; extracellular region [GO:0005576]; extracellular space [GO:0005615]; fibrinogen complex [GO:0005577]; plasma membrane [GO:0005886]; platelet alpha granule [GO…
LC-MS/MS	CRP	X	CRP	P02741	Complement Cascade	ComplementCascade; ImmuneInnate;	CRP_HUMAN	C-reactive protein [Cleaved into: C-reactive protein(1-205)]	224	3D-structure;Acute phase;Alternative splicing;Calcium;Direct protein sequencing;Disulfide bond;Metal-binding;Pyrrolidone carboxylic acid;Reference proteome;Secreted;Signal	acute-phase response [GO:0006953]; defense response to Gram-positive bacterium [GO:0050830]; inflammatory response [GO:0006954]; innate immune response [GO:0045087]; negative regulation of lipid storage [GO:0010888]; negative regulation of macrophage derived foam cell differentiation [GO:0010745]; negative regulation of mononuclear cell proliferation [GO:0032945]; opsonization [GO:0008228]; posit…	extracellular region [GO:0005576]; extracellular space [GO:0005615]
LC-MS/MS	APCS	X	APCS	P02743	Orphans	Orphans;	SAMP_HUMAN	Serum amyloid P-component (SAP) (9.5S alpha-1-glycoprotein) [Cleaved into: Serum amyloid P-component(1-203)]	223	3D-structure;Amyloid;Calcium;Direct protein sequencing;Disulfide bond;Glycoprotein;Lectin;Metal-binding;Reference proteome;Secreted;Signal	acute-phase response [GO:0006953]; chaperone-mediated protein complex assembly [GO:0051131]; innate immune response [GO:0045087]; negative regulation by host of viral exo-alpha-sialidase activity [GO:0044869]; negative regulation by host of viral glycoprotein metabolic process [GO:0044871]; negative regulation of acute inflammatory response [GO:0002674]; negative regulation of exo-alpha-sialidase…	blood microparticle [GO:0072562]; collagen-containing extracellular matrix [GO:0062023]; extracellular exosome [GO:0070062]; extracellular region [GO:0005576]; extracellular space [GO:0005615]; nucleus [GO:0005634]
LC-MS/MS	C1QA		C1QA	P02745	Complement Cascade	ComplementCascade; ImmuneInnate;	C1QA_HUMAN	Complement C1q subcomponent subunit A	245	3D-structure;Collagen;Complement pathway;Direct protein sequencing;Disulfide bond;Glycoprotein;Host-virus interaction;Hydroxylation;Immunity;Innate immunity;Reference proteome;Repeat;Secreted;Signal	astrocyte activation [GO:0048143]; cell-cell signaling [GO:0007267]; complement activation [GO:0006956]; complement activation, classical pathway [GO:0006958]; complement-mediated synapse pruning [GO:0150062]; innate immune response [GO:0045087]; microglial cell activation [GO:0001774]; neuron remodeling [GO:0016322]; synapse organization [GO:0050808]; synapse pruning [GO:0098883]; vertebrate eye…	collagen trimer [GO:0005581]; collagen-containing extracellular matrix [GO:0062023]; complement component C1 complex [GO:0005602]; complement component C1q complex [GO:0062167]; extracellular region [GO:0005576]; postsynapse [GO:0098794]; synapse [GO:0045202]
LC-MS/MS	C1QB		C1QB	P02746	Complement Cascade	ComplementCascade; ImmuneInnate;	C1QB_HUMAN	Complement C1q subcomponent subunit B	253	3D-structure;Collagen;Complement pathway;Direct protein sequencing;Disease variant;Disulfide bond;Glycoprotein;Hydroxylation;Immunity;Innate immunity;Pyrrolidone carboxylic acid;Reference proteome;Repeat;Secreted;Signal	complement activation [GO:0006956]; complement activation, classical pathway [GO:0006958]; innate immune response [GO:0045087]; synapse pruning [GO:0098883]	blood microparticle [GO:0072562]; collagen trimer [GO:0005581]; collagen-containing extracellular matrix [GO:0062023]; complement component C1 complex [GO:0005602]; complement component C1q complex [GO:0062167]; extracellular region [GO:0005576]; postsynapse [GO:0098794]; synapse [GO:0045202]
LC-MS/MS	C1QC		C1QC	P02747	Complement Cascade	ComplementCascade; ImmuneInnate;	C1QC_HUMAN	Complement C1q subcomponent subunit C	245	3D-structure;Collagen;Complement pathway;Direct protein sequencing;Disease variant;Disulfide bond;Glycoprotein;Hydroxylation;Immunity;Innate immunity;Reference proteome;Repeat;Secreted;Signal	complement activation, classical pathway [GO:0006958]; immune response [GO:0006955]; innate immune response [GO:0045087]; negative regulation of granulocyte differentiation [GO:0030853]; negative regulation of macrophage differentiation [GO:0045650]; synapse pruning [GO:0098883]	blood microparticle [GO:0072562]; collagen trimer [GO:0005581]; collagen-containing extracellular matrix [GO:0062023]; complement component C1 complex [GO:0005602]; complement component C1q complex [GO:0062167]; extracellular region [GO:0005576]; extracellular space [GO:0005615]; postsynapse [GO:0098794]; synapse [GO:0045202]
LC-MS/MS	C9		C9	P02748	Complement Cascade	ComplementCascade; ImmuneInnate;	CO9_HUMAN	Complement component C9 [Cleaved into: Complement component C9a; Complement component C9b]	559	3D-structure;Age-related macular degeneration;Complement alternate pathway;Complement pathway;Cytolysis;Direct protein sequencing;Disease variant;Disulfide bond;EGF-like domain;Glycoprotein;Immunity;Innate immunity;Membrane;Membrane attack complex;Phosphoprotein;Reference proteome;Secreted;Signal;Target cell membrane;Target membrane;Transmembrane;Transmembrane beta strand	cell killing [GO:0001906]; complement activation [GO:0006956]; complement activation, alternative pathway [GO:0006957]; complement activation, classical pathway [GO:0006958]; killing of cells of another organism [GO:0031640]; positive regulation of immune response [GO:0050778]; protein homooligomerization [GO:0051260]	blood microparticle [GO:0072562]; extracellular exosome [GO:0070062]; extracellular region [GO:0005576]; extracellular space [GO:0005615]; membrane attack complex [GO:0005579]; other organism cell membrane [GO:0044218]; plasma membrane [GO:0005886]
LC-MS/MS	APOH		APOH	P02749	Hemostasis	Hemostasis;	APOH_HUMAN	Beta-2-glycoprotein 1 (APC inhibitor) (Activated protein C-binding protein) (Anticardiolipin cofactor) (Apolipoprotein H) (Apo-H) (Beta-2-glycoprotein I) (B2GPI) (Beta(2)GPI)	345	3D-structure;Direct protein sequencing;Disulfide bond;Glycoprotein;Heparin-binding;Reference proteome;Repeat;Secreted;Signal;Sushi	blood coagulation, intrinsic pathway [GO:0007597]; negative regulation of angiogenesis [GO:0016525]; negative regulation of blood coagulation [GO:0030195]; negative regulation of endothelial cell migration [GO:0010596]; negative regulation of endothelial cell proliferation [GO:0001937]; negative regulation of fibrinolysis [GO:0051918]; negative regulation of myeloid cell apoptotic process [GO:003…	cell surface [GO:0009986]; chylomicron [GO:0042627]; collagen-containing extracellular matrix [GO:0062023]; extracellular exosome [GO:0070062]; extracellular region [GO:0005576]; extracellular space [GO:0005615]; high-density lipoprotein particle [GO:0034364]; plasma membrane [GO:0005886]; platelet dense granule lumen [GO:0031089]; very-low-density lipoprotein particle [GO:0034361]
LC-MS/MS	LRG1		LRG1	P02750	Other Immune-related pathways	ImmuneInnate;	A2GL_HUMAN	Leucine-rich alpha-2-glycoprotein (LRG)	347	3D-structure;Direct protein sequencing;Disulfide bond;Glycoprotein;Leucine-rich repeat;Reference proteome;Repeat;Secreted;Signal	brown fat cell differentiation [GO:0050873]; keratinocyte migration [GO:0051546]; leukocyte adhesion to vascular endothelial cell [GO:0061756]; positive regulation of angiogenesis [GO:0045766]; positive regulation of endothelial cell proliferation [GO:0001938]; positive regulation of epithelial cell proliferation involved in wound healing [GO:0060054]; positive regulation of epithelial to mesench…	extracellular exosome [GO:0070062]; extracellular region [GO:0005576]; extracellular space [GO:0005615]; ficolin-1-rich granule lumen [GO:1904813]; intracellular membrane-bounded organelle [GO:0043231]; membrane [GO:0016020]; specific granule lumen [GO:0035580]; tertiary granule lumen [GO:1904724]
LC-MS/MS	FN1		FN1	P02751	Hemostasis	Hemostasis;	FINC_HUMAN	Fibronectin (FN) (Cold-insoluble globulin) (CIG) [Cleaved into: Anastellin; Ugl-Y1; Ugl-Y2; Ugl-Y3]	2477	3D-structure;Acute phase;Alternative splicing;Angiogenesis;Cell adhesion;Cell shape;Direct protein sequencing;Disease variant;Disulfide bond;Dwarfism;Extracellular matrix;Glycoprotein;Heparin-binding;Isopeptide bond;Oxidation;Phosphoprotein;Pyrrolidone carboxylic acid;Reference proteome;Repeat;Secreted;Signal;Sulfation	acute-phase response [GO:0006953]; angiogenesis [GO:0001525]; biological process involved in interaction with symbiont [GO:0051702]; calcium-independent cell-matrix adhesion [GO:0007161]; cell adhesion [GO:0007155]; cell-matrix adhesion [GO:0007160]; cell-substrate junction assembly [GO:0007044]; endodermal cell differentiation [GO:0035987]; heart development [GO:0007507]; integrin activation [GO…	apical plasma membrane [GO:0016324]; basement membrane [GO:0005604]; blood microparticle [GO:0072562]; collagen-containing extracellular matrix [GO:0062023]; endoplasmic reticulum lumen [GO:0005788]; endoplasmic reticulum-Golgi intermediate compartment [GO:0005793]; extracellular exosome [GO:0070062]; extracellular matrix [GO:0031012]; extracellular region [GO:0005576]; extracellular space [GO:00…
LC-MS/MS	RBP4		RBP4	P02753	Orphans	Orphans;	RET4_HUMAN	Retinol-binding protein 4 (Plasma retinol-binding protein) (PRBP) (RBP) [Cleaved into: Plasma retinol-binding protein(1-182); Plasma retinol-binding protein(1-181); Plasma retinol-binding protein(1-179); Plasma retinol-binding protein(1-176)]	201	3D-structure;Direct protein sequencing;Disease variant;Disulfide bond;Methylation;Microphthalmia;Reference proteome;Retinol-binding;Secreted;Sensory transduction;Signal;Transport;Vision;Vitamin A	cardiac muscle tissue development [GO:0048738]; embryonic organ morphogenesis [GO:0048562]; embryonic retina morphogenesis in camera-type eye [GO:0060059]; embryonic skeletal system development [GO:0048706]; eye development [GO:0001654]; female genitalia morphogenesis [GO:0048807]; gluconeogenesis [GO:0006094]; glucose homeostasis [GO:0042593]; heart development [GO:0007507]; heart trabecula form…	extracellular exosome [GO:0070062]; extracellular region [GO:0005576]; extracellular space [GO:0005615]
LC-MS/MS	AMBP		AMBP	P02760	Orphans	Orphans;	AMBP_HUMAN	Protein AMBP (Protein HC) [Cleaved into: Alpha-1-microglobulin (EC 1.6.2.-) (Alpha-1 microglycoprotein) (Complex-forming glycoprotein heterogeneous in charge); Inter-alpha-trypsin inhibitor light chain (ITI-LC) (Bikunin) (EDC1) (HI-30) (Uronic-acid-rich protein); Trypstatin]	352	3D-structure;Cell membrane;Chromophore;Cleavage on pair of basic residues;Cytoplasm;Direct protein sequencing;Disulfide bond;Endoplasmic reticulum;Extracellular matrix;Glycoprotein;Host-virus interaction;Membrane;Mitochondrion;Mitochondrion inner membrane;Nucleus;Oxidoreductase;Protease inhibitor;Proteoglycan;Reference proteome;Repeat;Secreted;Serine protease inhibitor;Signal	cell adhesion [GO:0007155]; female pregnancy [GO:0007565]; heme catabolic process [GO:0042167]; negative regulation of immune response [GO:0050777]; negative regulation of JNK cascade [GO:0046329]	blood microparticle [GO:0072562]; cell surface [GO:0009986]; collagen-containing extracellular matrix [GO:0062023]; cytosol [GO:0005829]; endoplasmic reticulum [GO:0005783]; extracellular exosome [GO:0070062]; extracellular region [GO:0005576]; extracellular space [GO:0005615]; mitochondrial inner membrane [GO:0005743]; nuclear membrane [GO:0031965]; plasma membrane [GO:0005886]
LC-MS/MS	ORM1		ORM1	P02763	Hemostasis	Hemostasis; ImmuneInnate;	A1AG1_HUMAN	Alpha-1-acid glycoprotein 1 (AGP 1) (Orosomucoid-1) (OMD 1)	201	3D-structure;Acute phase;Direct protein sequencing;Disulfide bond;Glycoprotein;Pyrrolidone carboxylic acid;Reference proteome;Secreted;Signal;Transport	acute-phase response [GO:0006953]; inflammatory response [GO:0006954]; negative regulation of interleukin-6 production [GO:0032715]; negative regulation of tumor necrosis factor production [GO:0032720]; positive regulation of interleukin-1 beta production [GO:0032731]; positive regulation of interleukin-1 production [GO:0032732]; positive regulation of tumor necrosis factor production [GO:0032760…	blood microparticle [GO:0072562]; collagen-containing extracellular matrix [GO:0062023]; extracellular exosome [GO:0070062]; extracellular region [GO:0005576]; extracellular space [GO:0005615]; platelet alpha granule lumen [GO:0031093]; specific granule lumen [GO:0035580]; tertiary granule lumen [GO:1904724]
LC-MS/MS	AHSG		AHSG	P02765	Hemostasis	Hemostasis; ImmuneInnate;	FETUA_HUMAN	Alpha-2-HS-glycoprotein (Alpha-2-Z-globulin) (Ba-alpha-2-glycoprotein) (Fetuin-A) [Cleaved into: Alpha-2-HS-glycoprotein chain A; Alpha-2-HS-glycoprotein chain B]	367	Direct protein sequencing;Disease variant;Disulfide bond;Glycoprotein;Hypotrichosis;Intellectual disability;Mineral balance;Phosphoprotein;Reference proteome;Repeat;Secreted;Signal	acute-phase response [GO:0006953]; negative regulation of bone mineralization [GO:0030502]; negative regulation of insulin receptor signaling pathway [GO:0046627]; ossification [GO:0001503]; pinocytosis [GO:0006907]; positive regulation of phagocytosis [GO:0050766]; regulation of bone mineralization [GO:0030500]; regulation of inflammatory response [GO:0050727]; skeletal system development [GO:00…	blood microparticle [GO:0072562]; collagen-containing extracellular matrix [GO:0062023]; endoplasmic reticulum lumen [GO:0005788]; extracellular exosome [GO:0070062]; extracellular matrix [GO:0031012]; extracellular region [GO:0005576]; extracellular space [GO:0005615]; Golgi apparatus [GO:0005794]; platelet alpha granule lumen [GO:0031093]; secretory granule lumen [GO:0034774]
LC-MS/MS	TTR		TTR	P02766	Other Immune-related pathways	ImmuneInnate;	TTHY_HUMAN	Transthyretin (ATTR) (Prealbumin) (TBPA)	147	3D-structure;Amyloid;Amyloidosis;Cytoplasm;Direct protein sequencing;Disease variant;Gamma-carboxyglutamic acid;Glycoprotein;Hormone;Neuropathy;Phosphoprotein;Reference proteome;Secreted;Signal;Sulfation;Thyroid hormone;Transport	purine nucleobase metabolic process [GO:0006144]	azurophil granule lumen [GO:0035578]; extracellular exosome [GO:0070062]; extracellular region [GO:0005576]; extracellular space [GO:0005615]
LC-MS/MS	GC		GC	P02774	Lipids	Lipids;	VTDB_HUMAN	Vitamin D-binding protein (DBP) (VDB) (Gc protein-derived macrophage activating factor) (Gc-MAF) (GcMAF) (Gc-globulin) (Group-specific component) (Gc) (Vitamin D-binding protein-macrophage activating factor) (DBP-maf)	474	3D-structure;Actin-binding;Alternative splicing;Direct protein sequencing;Disulfide bond;Glycoprotein;Reference proteome;Repeat;Secreted;Signal;Transport;Vitamin D	vitamin D metabolic process [GO:0042359]; vitamin transport [GO:0051180]	blood microparticle [GO:0072562]; cytoplasm [GO:0005737]; cytosol [GO:0005829]; extracellular exosome [GO:0070062]; extracellular region [GO:0005576]; extracellular space [GO:0005615]; lysosomal lumen [GO:0043202]
LC-MS/MS	PPBP		PPBP	P02775	Hemostasis	Hemostasis; Cytokines; ImmuneInnate;	CXCL7_HUMAN	Platelet basic protein (PBP) (C-X-C motif chemokine 7) (Leukocyte-derived growth factor) (LDGF) (Macrophage-derived growth factor) (MDGF) (Small-inducible cytokine B7) [Cleaved into: Connective tissue-activating peptide III (CTAP-III) (LA-PF4) (Low-affinity platelet factor IV); TC-2; Connective tissue-activating peptide III(1-81) (CTAP-III(1-81)); Beta-thromboglobulin (Beta-TG); Neutrophil-activa…	128	3D-structure;Antibiotic;Antimicrobial;Chemotaxis;Cleavage on pair of basic residues;Cytokine;Direct protein sequencing;Disulfide bond;Growth factor;Mitogen;Reference proteome;Secreted;Signal	antimicrobial humoral immune response mediated by antimicrobial peptide [GO:0061844]; cellular response to lipopolysaccharide [GO:0071222]; chemokine-mediated signaling pathway [GO:0070098]; defense response to bacterium [GO:0042742]; glucose transmembrane transport [GO:1904659]; inflammatory response [GO:0006954]; neutrophil chemotaxis [GO:0030593]; positive regulation of cell division [GO:00517…	extracellular region [GO:0005576]; extracellular space [GO:0005615]; platelet alpha granule lumen [GO:0031093]; tertiary granule lumen [GO:1904724]
LC-MS/MS	PF4		PF4	P02776	Hemostasis	Hemostasis; Cytokines;	PLF4_HUMAN	Platelet factor 4 (PF-4) (C-X-C motif chemokine 4) (Iroplact) (Oncostatin-A) [Cleaved into: Platelet factor 4, short form (Endothelial cell growth inhibitor)]	101	3D-structure;Chemotaxis;Cytokine;Direct protein sequencing;Disulfide bond;Heparin-binding;Phosphoprotein;Reference proteome;Secreted;Signal	adenylate cyclase-activating G protein-coupled receptor signaling pathway [GO:0007189]; antimicrobial humoral immune response mediated by antimicrobial peptide [GO:0061844]; cellular response to lipopolysaccharide [GO:0071222]; chemokine-mediated signaling pathway [GO:0070098]; cytokine-mediated signaling pathway [GO:0019221]; defense response to protozoan [GO:0042832]; inflammatory response [GO:…	collagen-containing extracellular matrix [GO:0062023]; cytoplasm [GO:0005737]; extracellular region [GO:0005576]; extracellular space [GO:0005615]; platelet alpha granule lumen [GO:0031093]
LC-MS/MS			PF4V1	P10720	Hemostasis	Hemostasis; Cytokines;	PF4V_HUMAN	Platelet factor 4 variant (C-X-C motif chemokine 4 variant) (CXCL4L1) (PF4alt) (PF4var1) [Cleaved into: Platelet factor 4 variant(4-74); Platelet factor 4 variant(5-74); Platelet factor 4 variant(6-74)]	104	3D-structure;Cytokine;Direct protein sequencing;Disulfide bond;Glycoprotein;Heparin-binding;Proteoglycan;Reference proteome;Secreted;Signal	antimicrobial humoral immune response mediated by antimicrobial peptide [GO:0061844]; cellular response to lipopolysaccharide [GO:0071222]; chemokine-mediated signaling pathway [GO:0070098]; inflammatory response [GO:0006954]; neutrophil chemotaxis [GO:0030593]	extracellular space [GO:0005615]
LC-MS/MS	TF		TF	P02787	Hemostasis	Hemostasis;	TRFE_HUMAN	Serotransferrin (Transferrin) (Beta-1 metal-binding globulin) (Siderophilin)	698	3D-structure;Direct protein sequencing;Disease variant;Disulfide bond;Glycoprotein;Ion transport;Iron;Iron transport;Metal-binding;Methylation;Phosphoprotein;Reference proteome;Repeat;Secreted;Signal;Transport	actin filament organization [GO:0007015]; antibacterial humoral response [GO:0019731]; cellular response to iron ion [GO:0071281]; ERK1 and ERK2 cascade [GO:0070371]; intracellular iron ion homeostasis [GO:0006879]; iron ion transmembrane transport [GO:0034755]; iron ion transport [GO:0006826]; osteoclast differentiation [GO:0030316]; positive regulation of bone resorption [GO:0045780]; positive …	apical plasma membrane [GO:0016324]; basal part of cell [GO:0045178]; basal plasma membrane [GO:0009925]; blood microparticle [GO:0072562]; cell surface [GO:0009986]; clathrin-coated endocytic vesicle membrane [GO:0030669]; clathrin-coated pit [GO:0005905]; cytoplasmic vesicle [GO:0031410]; early endosome [GO:0005769]; endocytic vesicle [GO:0030139]; endoplasmic reticulum lumen [GO:0005788]; endo…
LC-MS/MS	HPX		HPX	P02790	Orphans	Orphans;	HEMO_HUMAN	Hemopexin (Beta-1B-glycoprotein)	462	Direct protein sequencing;Disulfide bond;Glycoprotein;Heme;Host-virus interaction;Iron;Metal-binding;Reference proteome;Repeat;Secreted;Signal;Transport	heme metabolic process [GO:0042168]; heme transport [GO:0015886]; hemoglobin metabolic process [GO:0020027]; intracellular iron ion homeostasis [GO:0006879]; positive regulation of humoral immune response mediated by circulating immunoglobulin [GO:0002925]; positive regulation of immunoglobulin production [GO:0002639]; positive regulation of type II interferon-mediated signaling pathway [GO:00603…	blood microparticle [GO:0072562]; collagen-containing extracellular matrix [GO:0062023]; endocytic vesicle lumen [GO:0071682]; extracellular exosome [GO:0070062]; extracellular region [GO:0005576]; extracellular space [GO:0005615]
LC-MS/MS	F11		F11	P03951	Hemostasis	Hemostasis;	FA11_HUMAN	Coagulation factor XI (FXI) (EC 3.4.21.27) (Plasma thromboplastin antecedent) (PTA) [Cleaved into: Coagulation factor XIa heavy chain; Coagulation factor XIa light chain]	625	3D-structure;Alternative splicing;Blood coagulation;Direct protein sequencing;Disease variant;Disulfide bond;Glycoprotein;Hemostasis;Heparin-binding;Hydrolase;Protease;Reference proteome;Repeat;Secreted;Serine protease;Signal	blood coagulation [GO:0007596]; plasminogen activation [GO:0031639]; positive regulation of fibrinolysis [GO:0051919]	extracellular exosome [GO:0070062]; extracellular region [GO:0005576]; extracellular space [GO:0005615]; membrane [GO:0016020]; plasma membrane [GO:0005886]
LC-MS/MS	GZMH		KLKB1	P03952	Hemostasis	Hemostasis;	KLKB1_HUMAN	Plasma kallikrein (EC 3.4.21.34) (Fletcher factor) (Kininogenin) (Plasma prekallikrein) (PKK) [Cleaved into: Plasma kallikrein heavy chain; Plasma kallikrein light chain]	638	3D-structure;Blood coagulation;Direct protein sequencing;Disease variant;Disulfide bond;Fibrinolysis;Glycoprotein;Hemostasis;Hydrolase;Inflammatory response;Protease;Reference proteome;Repeat;Secreted;Serine protease;Signal;Zymogen	blood coagulation [GO:0007596]; Factor XII activation [GO:0002542]; fibrinolysis [GO:0042730]; plasminogen activation [GO:0031639]; positive regulation of fibrinolysis [GO:0051919]; proteolysis [GO:0006508]; zymogen activation [GO:0031638]	extracellular exosome [GO:0070062]; extracellular region [GO:0005576]; extracellular space [GO:0005615]; plasma membrane [GO:0005886]
LC-MS/MS			GZMH	P20718	Hemostasis	Hemostasis;	GRAH_HUMAN	Granzyme H (EC 3.4.21.-) (CCP-X) (Cathepsin G-like 2) (CTSGL2) (Cytotoxic T-lymphocyte proteinase) (Cytotoxic serine protease C) (CSP-C)	246	3D-structure;Alternative splicing;Cytolysis;Disulfide bond;Glycoprotein;Hydrolase;Lysosome;Protease;Reference proteome;Serine protease;Signal;Zymogen	apoptotic process [GO:0006915]; killing of cells of another organism [GO:0031640]; proteolysis [GO:0006508]	cytolytic granule [GO:0044194]; cytoplasm [GO:0005737]; intracellular membrane-bounded organelle [GO:0043231]; membrane [GO:0016020]
LC-MS/MS	C4BPA		C4BPA	P04003	Complement Cascade	ComplementCascade; ImmuneInnate;	C4BPA_HUMAN	C4b-binding protein alpha chain (C4bp) (Proline-rich protein) (PRP)	597	3D-structure;Complement pathway;Direct protein sequencing;Disulfide bond;Glycoprotein;Immunity;Innate immunity;Reference proteome;Repeat;Secreted;Signal;Sushi	complement activation, classical pathway [GO:0006958]; innate immune response [GO:0045087]; negative regulation of complement activation, classical pathway [GO:0045959]; positive regulation of protein catabolic process [GO:0045732]; regulation of opsonization [GO:1903027]; response to symbiotic bacterium [GO:0009609]; T cell mediated immunity [GO:0002456]	blood microparticle [GO:0072562]; extracellular region [GO:0005576]; extracellular space [GO:0005615]; plasma membrane [GO:0005886]
LC-MS/MS	VTN		VTN	P04004	Complement Cascade	ComplementCascade; ImmuneInnate;	VTNC_HUMAN	Vitronectin (VN) (S-protein) (Serum-spreading factor) (V75) [Cleaved into: Vitronectin V65 subunit; Vitronectin V10 subunit; Somatomedin-B]	478	3D-structure;Cell adhesion;Direct protein sequencing;Disulfide bond;Glycoprotein;Heparin-binding;Phosphoprotein;Reference proteome;Repeat;Secreted;Signal;Sulfation	cell adhesion [GO:0007155]; cell adhesion mediated by integrin [GO:0033627]; cell migration [GO:0016477]; cell-matrix adhesion [GO:0007160]; endodermal cell differentiation [GO:0035987]; extracellular matrix organization [GO:0030198]; immune response [GO:0006955]; liver regeneration [GO:0097421]; negative regulation of blood coagulation [GO:0030195]; negative regulation of endopeptidase activity …	alphav-beta3 integrin-vitronectin complex [GO:0071062]; basement membrane [GO:0005604]; blood microparticle [GO:0072562]; collagen-containing extracellular matrix [GO:0062023]; endoplasmic reticulum [GO:0005783]; extracellular exosome [GO:0070062]; extracellular region [GO:0005576]; extracellular space [GO:0005615]; Golgi lumen [GO:0005796]; intracellular membrane-bounded organelle [GO:0043231]; …
LC-MS/MS	CAT		CAT	P04040	Other Immune-related pathways	ImmuneInnate;	CATA_HUMAN	Catalase (EC 1.11.1.6)	527	3D-structure;Acetylation;Direct protein sequencing;Heme;Hydrogen peroxide;Iron;Metal-binding;Mitogen;NADP;Oxidoreductase;Peroxidase;Peroxisome;Phosphoprotein;Reference proteome	aerobic respiration [GO:0009060]; cellular detoxification of hydrogen peroxide [GO:0061692]; cellular response to growth factor stimulus [GO:0071363]; cholesterol metabolic process [GO:0008203]; hemoglobin metabolic process [GO:0020027]; hydrogen peroxide catabolic process [GO:0042744]; negative regulation of apoptotic process [GO:0043066]; osteoblast differentiation [GO:0001649]; positive regula…	catalase complex [GO:0062151]; cytoplasm [GO:0005737]; cytosol [GO:0005829]; extracellular exosome [GO:0070062]; extracellular region [GO:0005576]; ficolin-1-rich granule lumen [GO:1904813]; focal adhesion [GO:0005925]; intracellular membrane-bounded organelle [GO:0043231]; membrane [GO:0016020]; mitochondrion [GO:0005739]; peroxisomal matrix [GO:0005782]; peroxisomal membrane [GO:0005778]; perox…
LC-MS/MS	PROC		PROC	P04070	Hemostasis	Hemostasis;	PROC_HUMAN	Vitamin K-dependent protein C (EC 3.4.21.69) (Anticoagulant protein C) (Autoprothrombin IIA) (Blood coagulation factor XIV) [Cleaved into: Vitamin K-dependent protein C light chain; Vitamin K-dependent protein C heavy chain; Activation peptide]	461	3D-structure;Alternative splicing;Blood coagulation;Calcium;Cleavage on pair of basic residues;Direct protein sequencing;Disease variant;Disulfide bond;EGF-like domain;Endoplasmic reticulum;Gamma-carboxyglutamic acid;Glycoprotein;Golgi apparatus;Hemostasis;Hydrolase;Hydroxylation;Phosphoprotein;Protease;Reference proteome;Repeat;Secreted;Serine protease;Signal;Thrombophilia;Zymogen	blood coagulation [GO:0007596]; negative regulation of apoptotic process [GO:0043066]; negative regulation of blood coagulation [GO:0030195]; negative regulation of coagulation [GO:0050819]; negative regulation of inflammatory response [GO:0050728]; positive regulation of establishment of endothelial barrier [GO:1903142]; proteolysis [GO:0006508]	endoplasmic reticulum [GO:0005783]; endoplasmic reticulum lumen [GO:0005788]; extracellular region [GO:0005576]; extracellular space [GO:0005615]; Golgi apparatus [GO:0005794]; Golgi lumen [GO:0005796]
LC-MS/MS	APOB		APOB	P04114	Hemostasis	Hemostasis; ImmuneInnate;	APOB_HUMAN	Apolipoprotein B-100 (Apo B-100) [Cleaved into: Apolipoprotein B-48 (Apo B-48)]	4563	Acetylation;Atherosclerosis;Cholesterol metabolism;Chylomicron;Cytoplasm;Direct protein sequencing;Disease variant;Disulfide bond;Glycoprotein;Heparin-binding;LDL;Lipid droplet;Lipid metabolism;Lipid transport;Lipoprotein;Palmitate;Phosphoprotein;Reference proteome;RNA editing;Secreted;Signal;Steroid metabolism;Sterol metabolism;Transport;VLDL	artery morphogenesis [GO:0048844]; cholesterol efflux [GO:0033344]; cholesterol homeostasis [GO:0042632]; cholesterol metabolic process [GO:0008203]; cholesterol transport [GO:0030301]; establishment of localization in cell [GO:0051649]; fertilization [GO:0009566]; flagellated sperm motility [GO:0030317]; in utero embryonic development [GO:0001701]; lipoprotein biosynthetic process [GO:0042158]; …	chylomicron [GO:0042627]; chylomicron remnant [GO:0034360]; clathrin-coated endocytic vesicle membrane [GO:0030669]; cytoplasm [GO:0005737]; cytosol [GO:0005829]; early endosome [GO:0005769]; endocytic vesicle lumen [GO:0071682]; endoplasmic reticulum exit site [GO:0070971]; endoplasmic reticulum lumen [GO:0005788]; endoplasmic reticulum membrane [GO:0005789]; endosome lumen [GO:0031904]; endosom…
LC-MS/MS	LCAT		LCAT	P04180	Orphans	Orphans;	LCAT_HUMAN	Phosphatidylcholine-sterol acyltransferase (EC 2.3.1.43) (1-alkyl-2-acetylglycerophosphocholine esterase) (EC 3.1.1.47) (Lecithin-cholesterol acyltransferase) (Phospholipid-cholesterol acyltransferase) (Platelet-activating factor acetylhydrolase) (PAF acetylhydrolase)	440	3D-structure;Acyltransferase;Cholesterol metabolism;Corneal dystrophy;Direct protein sequencing;Disease variant;Disulfide bond;Glycoprotein;Hydrolase;Lipid metabolism;Reference proteome;Secreted;Signal;Steroid metabolism;Sterol metabolism;Transferase	cholesterol homeostasis [GO:0042632]; cholesterol metabolic process [GO:0008203]; cholesterol transport [GO:0030301]; high-density lipoprotein particle remodeling [GO:0034375]; lipid metabolic process [GO:0006629]; lipoprotein biosynthetic process [GO:0042158]; phosphatidylcholine biosynthetic process [GO:0006656]; phosphatidylcholine metabolic process [GO:0046470]; phospholipid metabolic process…	extracellular exosome [GO:0070062]; extracellular region [GO:0005576]; extracellular space [GO:0005615]; high-density lipoprotein particle [GO:0034364]
LC-MS/MS	HRG		HRG	P04196	Hemostasis	Hemostasis;	HRG_HUMAN	Histidine-rich glycoprotein (Histidine-proline-rich glycoprotein) (HPRG)	525	Angiogenesis;Blood coagulation;Chemotaxis;Cleavage on pair of basic residues;Copper;Direct protein sequencing;Disease variant;Disulfide bond;Fibrinolysis;Glycoprotein;Hemostasis;Heparin-binding;Metal-binding;Reference proteome;Repeat;Secreted;Signal;Thrombophilia;Zinc	angiogenesis [GO:0001525]; antimicrobial humoral immune response mediated by antimicrobial peptide [GO:0061844]; chemotaxis [GO:0006935]; cytolysis by host of symbiont cells [GO:0051838]; defense response to fungus [GO:0050832]; fibrinolysis [GO:0042730]; heme transport [GO:0015886]; negative regulation of angiogenesis [GO:0016525]; negative regulation of blood vessel endothelial cell migration […	blood microparticle [GO:0072562]; cell surface [GO:0009986]; collagen-containing extracellular matrix [GO:0062023]; endolysosome [GO:0036019]; extracellular exosome [GO:0070062]; extracellular region [GO:0005576]; plasma membrane [GO:0005886]; platelet alpha granule lumen [GO:0031093]
LC-MS/MS	IGLV7-43		IGLV7-43	P04211	Immune Adaptative	ImmuneAdaptative;	LV743_HUMAN	Immunoglobulin lambda variable 7-43 (Ig lambda chain V region 4A)	117	Adaptive immunity;Cell membrane;Disulfide bond;Immunity;Immunoglobulin;Immunoglobulin domain;Membrane;Reference proteome;Secreted;Signal	adaptive immune response [GO:0002250]; immune response [GO:0006955]	extracellular region [GO:0005576]; extracellular space [GO:0005615]; immunoglobulin complex [GO:0019814]; plasma membrane [GO:0005886]
LC-MS/MS	A1BG		A1BG	P04217	Hemostasis	Hemostasis; ImmuneInnate;	A1BG_HUMAN	Alpha-1B-glycoprotein (Alpha-1-B glycoprotein)	495	Alternative splicing;Direct protein sequencing;Disulfide bond;Glycoprotein;Immunoglobulin domain;Reference proteome;Repeat;Secreted;Signal		blood microparticle [GO:0072562]; collagen-containing extracellular matrix [GO:0062023]; extracellular exosome [GO:0070062]; extracellular region [GO:0005576]; extracellular space [GO:0005615]; ficolin-1-rich granule lumen [GO:1904813]; plasma membrane [GO:0005886]; platelet alpha granule lumen [GO:0031093]; secretory granule lumen [GO:0034774]
LC-MS/MS	VWF		VWF	P04275	Hemostasis	Hemostasis;	VWF_HUMAN	von Willebrand factor (vWF) [Cleaved into: von Willebrand antigen 2 (von Willebrand antigen II)]	2813	3D-structure;Alternative splicing;Blood coagulation;Cell adhesion;Cleavage on pair of basic residues;Direct protein sequencing;Disease variant;Disulfide bond;Extracellular matrix;Glycoprotein;Hemostasis;Reference proteome;Repeat;Secreted;Signal;von Willebrand disease	blood coagulation [GO:0007596]; cell adhesion [GO:0007155]; cell-substrate adhesion [GO:0031589]; hemostasis [GO:0007599]; platelet activation [GO:0030168]; positive regulation of intracellular signal transduction [GO:1902533]; response to wounding [GO:0009611]	collagen-containing extracellular matrix [GO:0062023]; endoplasmic reticulum [GO:0005783]; extracellular exosome [GO:0070062]; extracellular matrix [GO:0031012]; extracellular region [GO:0005576]; extracellular space [GO:0005615]; platelet alpha granule [GO:0031091]; platelet alpha granule lumen [GO:0031093]; Weibel-Palade body [GO:0033093]
LC-MS/MS	SHBG		SHBG	P04278	Orphans	Orphans;	SHBG_HUMAN	Sex hormone-binding globulin (SHBG) (Sex steroid-binding protein) (SBP) (Testis-specific androgen-binding protein) (ABP) (Testosterone-estradiol-binding globulin) (TeBG) (Testosterone-estrogen-binding globulin)	402	3D-structure;Alternative splicing;Direct protein sequencing;Disulfide bond;Glycoprotein;Lipid-binding;Reference proteome;Repeat;Secreted;Signal;Steroid-binding		extracellular exosome [GO:0070062]; extracellular region [GO:0005576]
LC-MS/MS	GAPDH		GAPDH	P04406	Orphans	Orphans;	G3P_HUMAN	Glyceraldehyde-3-phosphate dehydrogenase (GAPDH) (EC 1.2.1.12) (Peptidyl-cysteine S-nitrosylase GAPDH) (EC 2.6.99.-)	335	3D-structure;Acetylation;ADP-ribosylation;Alternative splicing;Apoptosis;Cytoplasm;Cytoskeleton;Direct protein sequencing;Glycolysis;Glycoprotein;Immunity;Innate immunity;Isopeptide bond;Membrane;Methylation;NAD;Nucleus;Oxidation;Oxidoreductase;Phosphoprotein;Reference proteome;S-nitrosylation;Transferase;Translation regulation;Ubl conjugation	antimicrobial humoral immune response mediated by antimicrobial peptide [GO:0061844]; cellular response to type II interferon [GO:0071346]; defense response to fungus [GO:0050832]; glucose metabolic process [GO:0006006]; glycolytic process [GO:0006096]; killing by host of symbiont cells [GO:0051873]; killing of cells of another organism [GO:0031640]; microtubule cytoskeleton organization [GO:0000…	cytoplasm [GO:0005737]; cytosol [GO:0005829]; extracellular exosome [GO:0070062]; GAIT complex [GO:0097452]; intracellular membrane-bounded organelle [GO:0043231]; lipid droplet [GO:0005811]; membrane [GO:0016020]; microtubule cytoskeleton [GO:0015630]; nuclear membrane [GO:0031965]; nucleus [GO:0005634]; perinuclear region of cytoplasm [GO:0048471]; plasma membrane [GO:0005886]; ribonucleoprotei…
LC-MS/MS	IGKV1-16		IGKV1-16	P04430	Immune Adaptative	ImmuneAdaptative;	KV116_HUMAN	Immunoglobulin kappa variable 1-16 (Ig kappa chain V-I region BAN)	117	Adaptive immunity;Cell membrane;Direct protein sequencing;Disulfide bond;Immunity;Immunoglobulin;Immunoglobulin domain;Membrane;Reference proteome;Secreted;Signal	adaptive immune response [GO:0002250]; immune response [GO:0006955]	extracellular region [GO:0005576]; extracellular space [GO:0005615]; immunoglobulin complex [GO:0019814]; plasma membrane [GO:0005886]
LC-MS/MS	IGKV1(D)-39		IGKV1D-39	P04432	Immune Adaptative	ImmuneAdaptative;	KVD39_HUMAN	Immunoglobulin kappa variable 1D-39 (Ig kappa chain V-I region Daudi)	117	Adaptive immunity;Cell membrane;Disulfide bond;Immunity;Immunoglobulin;Immunoglobulin domain;Membrane;Reference proteome;Secreted;Signal	adaptive immune response [GO:0002250]; immune response [GO:0006955]	extracellular region [GO:0005576]; extracellular space [GO:0005615]; immunoglobulin complex [GO:0019814]; plasma membrane [GO:0005886]
LC-MS/MS			IGKV1-39	P01597	Immune Adaptative	ImmuneAdaptative;	KV139_HUMAN	Immunoglobulin kappa variable 1-39 (Ig kappa chain V-I region DEE) (Ig kappa chain V-I region Hau) (Ig kappa chain V-I region Mev) (Ig kappa chain V-I region OU) (Ig kappa chain V-I region Walker)	117	3D-structure;Adaptive immunity;Cell membrane;Direct protein sequencing;Disulfide bond;Immunity;Immunoglobulin;Immunoglobulin domain;Membrane;Reference proteome;Secreted;Signal	adaptive immune response [GO:0002250]; immune response [GO:0006955]	blood microparticle [GO:0072562]; extracellular exosome [GO:0070062]; extracellular region [GO:0005576]; extracellular space [GO:0005615]; immunoglobulin complex [GO:0019814]; plasma membrane [GO:0005886]
LC-MS/MS	IGKV3(D)-11		IGKV3-11	P04433	Immune Adaptative	ImmuneAdaptative;	KV311_HUMAN	Immunoglobulin kappa variable 3-11 (Ig kappa chain V-III region VG)	115	3D-structure;Adaptive immunity;Cell membrane;Disulfide bond;Immunity;Immunoglobulin;Immunoglobulin domain;Membrane;Reference proteome;Secreted;Signal	adaptive immune response [GO:0002250]; immune response [GO:0006955]	blood microparticle [GO:0072562]; extracellular exosome [GO:0070062]; extracellular region [GO:0005576]; extracellular space [GO:0005615]; immunoglobulin complex [GO:0019814]; plasma membrane [GO:0005886]
LC-MS/MS			IGKV3D-11	A0A0A0MRZ8	Immune Adaptative	ImmuneAdaptative;	KVD11_HUMAN	Immunoglobulin kappa variable 3D-11	115	Adaptive immunity;Cell membrane;Disulfide bond;Immunity;Immunoglobulin;Immunoglobulin domain;Membrane;Reference proteome;Secreted;Signal	adaptive immune response [GO:0002250]; immune response [GO:0006955]	extracellular space [GO:0005615]; immunoglobulin complex [GO:0019814]; plasma membrane [GO:0005886]
LC-MS/MS	APOD		APOD	P05090	Orphans	Orphans;	APOD_HUMAN	Apolipoprotein D (Apo-D) (ApoD)	189	3D-structure;Direct protein sequencing;Disulfide bond;Glycoprotein;Lipid-binding;Pyrrolidone carboxylic acid;Reference proteome;Secreted;Signal;Transport	angiogenesis [GO:0001525]; brain development [GO:0007420]; glucose metabolic process [GO:0006006]; lipid metabolic process [GO:0006629]; negative regulation of cytokine production involved in inflammatory response [GO:1900016]; negative regulation of focal adhesion assembly [GO:0051895]; negative regulation of lipoprotein lipid oxidation [GO:0060588]; negative regulation of monocyte chemotactic p…	cytoplasm [GO:0005737]; cytosolic ribosome [GO:0022626]; dendrite [GO:0030425]; endoplasmic reticulum [GO:0005783]; extracellular exosome [GO:0070062]; extracellular region [GO:0005576]; extracellular space [GO:0005615]; neuronal cell body [GO:0043025]; perinuclear region of cytoplasm [GO:0048471]
LC-MS/MS	S100A8		S100A8	P05109	Immune Adaptative	ImmuneAdaptative; ImmuneInnate;	S10A8_HUMAN	Protein S100-A8 (Calgranulin-A) (Calprotectin L1L subunit) (Cystic fibrosis antigen) (CFAG) (Leukocyte L1 complex light chain) (Migration inhibitory factor-related protein 8) (MRP-8) (p8) (S100 calcium-binding protein A8) (Urinary stone protein band A)	93	3D-structure;Antimicrobial;Apoptosis;Autophagy;Calcium;Cell membrane;Chemotaxis;Cytoplasm;Cytoskeleton;Direct protein sequencing;Immunity;Inflammatory response;Innate immunity;Membrane;Metal-binding;Reference proteome;Repeat;S-nitrosylation;Secreted;Zinc	activation of cysteine-type endopeptidase activity involved in apoptotic process [GO:0006919]; apoptotic process [GO:0006915]; astrocyte development [GO:0014002]; autocrine signaling [GO:0035425]; autophagy [GO:0006914]; chronic inflammatory response [GO:0002544]; defense response to bacterium [GO:0042742]; defense response to fungus [GO:0050832]; inflammatory response [GO:0006954]; innate immune…	calprotectin complex [GO:1990660]; collagen-containing extracellular matrix [GO:0062023]; cytoskeleton [GO:0005856]; cytosol [GO:0005829]; extracellular exosome [GO:0070062]; extracellular region [GO:0005576]; extracellular space [GO:0005615]; intermediate filament cytoskeleton [GO:0045111]; nucleus [GO:0005634]; plasma membrane [GO:0005886]; secretory granule lumen [GO:0034774]
LC-MS/MS	SERPINA5		SERPINA5	P05154	Hemostasis	Hemostasis;	IPSP_HUMAN	Plasma serine protease inhibitor (Acrosomal serine protease inhibitor) (Plasminogen activator inhibitor 3) (PAI-3) (PAI3) (Protein C inhibitor) (PCI) (Serpin A5)	406	3D-structure;Direct protein sequencing;Fertilization;Glycoprotein;Heparin-binding;Lipid transport;Protease inhibitor;Reference proteome;Secreted;Serine protease inhibitor;Signal;Transport	fusion of sperm to egg plasma membrane involved in single fertilization [GO:0007342]; lipid transport [GO:0006869]; negative regulation of hydrolase activity [GO:0051346]; spermatogenesis [GO:0007283]	acrosomal membrane [GO:0002080]; external side of plasma membrane [GO:0009897]; extracellular exosome [GO:0070062]; extracellular region [GO:0005576]; extracellular space [GO:0005615]; membrane [GO:0016020]; platelet alpha granule [GO:0031091]; platelet dense tubular network [GO:0031094]; protein C inhibitor-coagulation factor V complex [GO:0097181]; protein C inhibitor-coagulation factor Xa comp…
LC-MS/MS	SERPING1		SERPING1	P05155	Hemostasis	Hemostasis; ComplementCascade; ImmuneInnate;	IC1_HUMAN	Plasma protease C1 inhibitor (C1 Inh) (C1Inh) (C1 esterase inhibitor) (C1-inhibiting factor) (Serpin G1)	500	3D-structure;Alternative splicing;Blood coagulation;Complement pathway;Direct protein sequencing;Disease variant;Disulfide bond;Fibrinolysis;Glycoprotein;Hemostasis;Immunity;Innate immunity;Protease inhibitor;Reference proteome;Repeat;Secreted;Serine protease inhibitor;Signal	blood circulation [GO:0008015]; blood coagulation [GO:0007596]; complement activation, classical pathway [GO:0006958]; fibrinolysis [GO:0042730]; innate immune response [GO:0045087]; negative regulation of complement activation, lectin pathway [GO:0001869]	blood microparticle [GO:0072562]; collagen-containing extracellular matrix [GO:0062023]; endoplasmic reticulum lumen [GO:0005788]; extracellular exosome [GO:0070062]; extracellular region [GO:0005576]; extracellular space [GO:0005615]; platelet alpha granule lumen [GO:0031093]
LC-MS/MS	CFI		CFI	P05156	Complement Cascade	ComplementCascade; ImmuneInnate;	CFAI_HUMAN	Complement factor I (EC 3.4.21.45) (C3B/C4B inactivator) [Cleaved into: Complement factor I heavy chain; Complement factor I light chain]	583	3D-structure;Age-related macular degeneration;Calcium;Cleavage on pair of basic residues;Complement pathway;Direct protein sequencing;Disease variant;Disulfide bond;Glycoprotein;Hemolytic uremic syndrome;Host-virus interaction;Hydrolase;Immunity;Innate immunity;Metal-binding;Protease;Reference proteome;Repeat;Secreted;Serine protease;Signal	complement activation, classical pathway [GO:0006958]; innate immune response [GO:0045087]; proteolysis [GO:0006508]	extracellular exosome [GO:0070062]; extracellular region [GO:0005576]; extracellular space [GO:0005615]; membrane [GO:0016020]
LC-MS/MS	F13B		F13B	P05160	Hemostasis	Hemostasis;	F13B_HUMAN	Coagulation factor XIII B chain (Fibrin-stabilizing factor B subunit) (Protein-glutamine gamma-glutamyltransferase B chain) (Transglutaminase B chain)	661	Blood coagulation;Direct protein sequencing;Disease variant;Disulfide bond;Glycoprotein;Hemostasis;Reference proteome;Repeat;Secreted;Signal;Sushi	blood coagulation [GO:0007596]; blood coagulation, fibrin clot formation [GO:0072378]	extracellular region [GO:0005576]; extracellular space [GO:0005615]; transferase complex [GO:1990234]
LC-MS/MS	CLEC3B		CLEC3B	P05452	Hemostasis	Hemostasis;	TETN_HUMAN	Tetranectin (TN) (C-type lectin domain family 3 member B) (Plasminogen kringle 4-binding protein)	202	3D-structure;Direct protein sequencing;Disease variant;Disulfide bond;Glycoprotein;Lectin;Reference proteome;Secreted;Signal	bone mineralization [GO:0030282]; cellular response to organic substance [GO:0071310]; cellular response to transforming growth factor beta stimulus [GO:0071560]; ossification [GO:0001503]; positive regulation of plasminogen activation [GO:0010756]	collagen-containing extracellular matrix [GO:0062023]; cytoplasm [GO:0005737]; extracellular exosome [GO:0070062]; extracellular region [GO:0005576]; extracellular space [GO:0005615]; granular component [GO:0001652]; platelet dense granule lumen [GO:0031089]
LC-MS/MS	SERPINA7		SERPINA7	P05543	Orphans	Orphans;	THBG_HUMAN	Thyroxine-binding globulin (Serpin A7) (T4-binding globulin)	415	3D-structure;Direct protein sequencing;Glycoprotein;Reference proteome;Secreted;Signal	thyroid hormone transport [GO:0070327]	extracellular exosome [GO:0070062]; extracellular region [GO:0005576]; extracellular space [GO:0005615]
LC-MS/MS	SERPIND1		SERPIND1	P05546	Hemostasis	Hemostasis;	HEP2_HUMAN	Heparin cofactor 2 (Heparin cofactor II) (HC-II) (Protease inhibitor leuserpin-2) (HLS2) (Serpin D1)	499	3D-structure;Blood coagulation;Chemotaxis;Direct protein sequencing;Disease variant;Glycoprotein;Hemostasis;Heparin-binding;Phosphoprotein;Protease inhibitor;Reference proteome;Repeat;Serine protease inhibitor;Signal;Sulfation;Thrombophilia	blood coagulation [GO:0007596]; chemotaxis [GO:0006935]	endoplasmic reticulum lumen [GO:0005788]; extracellular exosome [GO:0070062]; extracellular region [GO:0005576]; extracellular space [GO:0005615]
LC-MS/MS	BCHE		BCHE	P06276	Lipids	Lipids;	CHLE_HUMAN	Cholinesterase (EC 3.1.1.8) (Acylcholine acylhydrolase) (Butyrylcholine esterase) (Choline esterase II) (Pseudocholinesterase)	602	3D-structure;Direct protein sequencing;Disease variant;Disulfide bond;Glycoprotein;Hydrolase;Phosphoprotein;Reference proteome;Secreted;Serine esterase;Sialic acid;Signal	acetylcholine catabolic process [GO:0006581]; choline metabolic process [GO:0019695]; cocaine metabolic process [GO:0050783]; learning [GO:0007612]; negative regulation of cell population proliferation [GO:0008285]; negative regulation of synaptic transmission [GO:0050805]; neuroblast differentiation [GO:0014016]; peptide hormone processing [GO:0016486]; response to alkaloid [GO:0043279]; respons…	blood microparticle [GO:0072562]; endoplasmic reticulum lumen [GO:0005788]; extracellular region [GO:0005576]; extracellular space [GO:0005615]; nuclear envelope lumen [GO:0005641]; plasma membrane [GO:0005886]
LC-MS/MS	IGKV2-30		IGKV2-30	P06310	Immune Adaptative	ImmuneAdaptative;	KV230_HUMAN	Immunoglobulin kappa variable 2-30 (Ig kappa chain V-II region RPMI 6410)	120	Adaptive immunity;Cell membrane;Disulfide bond;Immunity;Immunoglobulin;Immunoglobulin domain;Membrane;Reference proteome;Secreted;Signal	adaptive immune response [GO:0002250]; immune response [GO:0006955]	blood microparticle [GO:0072562]; extracellular exosome [GO:0070062]; extracellular region [GO:0005576]; extracellular space [GO:0005615]; immunoglobulin complex [GO:0019814]; plasma membrane [GO:0005886]
LC-MS/MS	IGKV4-1		IGKV4-1	P06312	Immune Adaptative	ImmuneAdaptative;	KV401_HUMAN	Immunoglobulin kappa variable 4-1 (Ig kappa chain V-IV region B17) (Ig kappa chain V-IV region JI) (Ig kappa chain V-IV region Len) (Ig kappa chain V-IV region STH)	121	3D-structure;Adaptive immunity;Cell membrane;Direct protein sequencing;Disulfide bond;Immunity;Immunoglobulin;Immunoglobulin domain;Membrane;Reference proteome;Secreted;Signal	adaptive immune response [GO:0002250]; immune response [GO:0006955]	blood microparticle [GO:0072562]; extracellular region [GO:0005576]; extracellular space [GO:0005615]; immunoglobulin complex [GO:0019814]; plasma membrane [GO:0005886]
LC-MS/MS	IGHV4-(30-4,30-2,31,34,39,59,61)		IGHV4-34	P06331	Immune Adaptative	ImmuneAdaptative;	HV434_HUMAN	Immunoglobulin heavy variable 4-34 (Ig heavy chain V-II region ARH-77)	123	Adaptive immunity;Cell membrane;Direct protein sequencing;Disulfide bond;Glycoprotein;Immunity;Immunoglobulin;Immunoglobulin domain;Membrane;Reference proteome;Secreted;Signal	immune response [GO:0006955]; immunoglobulin mediated immune response [GO:0016064]	blood microparticle [GO:0072562]; extracellular region [GO:0005576]; immunoglobulin complex [GO:0019814]; plasma membrane [GO:0005886]
LC-MS/MS			IGHV4-30-4	P0DP06	Immune Adaptative	ImmuneAdaptative;	HVD34_HUMAN	Immunoglobulin heavy variable 4-30-4	118	Adaptive immunity;Cell membrane;Disulfide bond;Immunity;Immunoglobulin;Immunoglobulin domain;Membrane;Reference proteome;Secreted;Signal	immunoglobulin mediated immune response [GO:0016064]	blood microparticle [GO:0072562]; immunoglobulin complex [GO:0019814]; plasma membrane [GO:0005886]
LC-MS/MS			IGHV4-61	A0A0C4DH41	Immune Adaptative	ImmuneAdaptative;	HV461_HUMAN	Immunoglobulin heavy variable 4-61	118	3D-structure;Adaptive immunity;Cell membrane;Disulfide bond;Immunity;Immunoglobulin;Immunoglobulin domain;Membrane;Reference proteome;Secreted;Signal	immunoglobulin mediated immune response [GO:0016064]	blood microparticle [GO:0072562]; immunoglobulin complex [GO:0019814]; plasma membrane [GO:0005886]
LC-MS/MS			IGHV4-59	P01825	Immune Adaptative	ImmuneAdaptative;	HV459_HUMAN	Immunoglobulin heavy variable 4-59 (Ig heavy chain V-II region NEWM)	116	3D-structure;Adaptive immunity;Cell membrane;Direct protein sequencing;Disulfide bond;Immunity;Immunoglobulin;Immunoglobulin domain;Membrane;Pyrrolidone carboxylic acid;Reference proteome;Secreted;Signal	immune response [GO:0006955]; immunoglobulin mediated immune response [GO:0016064]	blood microparticle [GO:0072562]; extracellular region [GO:0005576]; immunoglobulin complex [GO:0019814]; plasma membrane [GO:0005886]
LC-MS/MS			IGHV4-39	P01824	Immune Adaptative	ImmuneAdaptative;	HV439_HUMAN	Immunoglobulin heavy variable 4-39 (Ig heavy chain V-II region WAH)	125	3D-structure;Adaptive immunity;Cell membrane;Direct protein sequencing;Disulfide bond;Immunity;Immunoglobulin;Immunoglobulin domain;Membrane;Reference proteome;Secreted;Signal	immune response [GO:0006955]; immunoglobulin mediated immune response [GO:0016064]	blood microparticle [GO:0072562]; extracellular region [GO:0005576]; immunoglobulin complex [GO:0019814]; plasma membrane [GO:0005886]
LC-MS/MS			IGHV4-31	P0DP07	Immune Adaptative	ImmuneAdaptative;	HV431_HUMAN	Immunoglobulin heavy variable 4-31	118	Adaptive immunity;Cell membrane;Disulfide bond;Immunity;Immunoglobulin;Immunoglobulin domain;Membrane;Reference proteome;Secreted;Signal	immunoglobulin mediated immune response [GO:0016064]	blood microparticle [GO:0072562]; immunoglobulin complex [GO:0019814]; plasma membrane [GO:0005886]
LC-MS/MS			IGHV4-30-2	A0A087WSY4	Immune Adaptative	ImmuneAdaptative;	HV432_HUMAN	Immunoglobulin heavy variable 4-30-2	118	Adaptive immunity;Cell membrane;Disulfide bond;Immunity;Immunoglobulin;Immunoglobulin domain;Membrane;Reference proteome;Secreted;Signal	immunoglobulin mediated immune response [GO:0016064]	blood microparticle [GO:0072562]; immunoglobulin complex [GO:0019814]; plasma membrane [GO:0005886]
LC-MS/MS	GSN		GSN	P06396	Other Immune-related pathways	ImmuneInnate;	GELS_HUMAN	Gelsolin (AGEL) (Actin-depolymerizing factor) (ADF) (Brevin)	782	3D-structure;Acetylation;Actin capping;Actin-binding;Alternative initiation;Alternative splicing;Amyloid;Amyloidosis;Calcium;Cilium biogenesis/degradation;Corneal dystrophy;Cytoplasm;Cytoskeleton;Direct protein sequencing;Disease variant;Disulfide bond;Metal-binding;Phosphoprotein;Reference proteome;Repeat;Secreted;Signal	actin filament capping [GO:0051693]; actin filament depolymerization [GO:0030042]; actin filament organization [GO:0007015]; actin filament polymerization [GO:0030041]; actin filament severing [GO:0051014]; actin polymerization or depolymerization [GO:0008154]; amyloid fibril formation [GO:1990000]; barbed-end actin filament capping [GO:0051016]; cardiac muscle cell contraction [GO:0086003]; cell…	actin cap [GO:0030478]; actin cytoskeleton [GO:0015629]; blood microparticle [GO:0072562]; cortical actin cytoskeleton [GO:0030864]; cytoplasm [GO:0005737]; cytosol [GO:0005829]; extracellular exosome [GO:0070062]; extracellular region [GO:0005576]; extracellular space [GO:0005615]; ficolin-1-rich granule lumen [GO:1904813]; focal adhesion [GO:0005925]; lamellipodium [GO:0030027]; phagocytic vesi…
LC-MS/MS	C2		C2	P06681	Complement Cascade	ComplementCascade; ImmuneInnate;	CO2_HUMAN	Complement C2 (EC 3.4.21.43) (C3/C5 convertase) [Cleaved into: Complement C2b fragment; Complement C2a fragment]	752	3D-structure;Age-related macular degeneration;Alternative splicing;Complement pathway;Direct protein sequencing;Disease variant;Disulfide bond;Glycoprotein;Hydrolase;Immunity;Innate immunity;Metal-binding;Protease;Reference proteome;Repeat;Secreted;Serine protease;Signal;Sushi	complement activation [GO:0006956]; complement activation, classical pathway [GO:0006958]; innate immune response [GO:0045087]; positive regulation of apoptotic cell clearance [GO:2000427]; proteolysis [GO:0006508]; response to bacterium [GO:0009617]; response to lipopolysaccharide [GO:0032496]; response to nutrient [GO:0007584]; response to thyroid hormone [GO:0097066]	classical-complement-pathway C3/C5 convertase complex [GO:0005601]; extracellular exosome [GO:0070062]; extracellular region [GO:0005576]; extracellular space [GO:0005615]
LC-MS/MS	S100A9		S100A9	P06702	Immune Adaptative	ImmuneAdaptative; ImmuneInnate;	S10A9_HUMAN	Protein S100-A9 (Calgranulin-B) (Calprotectin L1H subunit) (Leukocyte L1 complex heavy chain) (Migration inhibitory factor-related protein 14) (MRP-14) (p14) (S100 calcium-binding protein A9)	114	3D-structure;Antimicrobial;Antioxidant;Apoptosis;Autophagy;Calcium;Cell membrane;Chemotaxis;Cytoplasm;Cytoskeleton;Direct protein sequencing;Immunity;Inflammatory response;Innate immunity;Membrane;Metal-binding;Methylation;Phosphoprotein;Reference proteome;Repeat;S-nitrosylation;Secreted;Zinc	activation of cysteine-type endopeptidase activity involved in apoptotic process [GO:0006919]; antimicrobial humoral immune response mediated by antimicrobial peptide [GO:0061844]; apoptotic process [GO:0006915]; astrocyte development [GO:0014002]; autocrine signaling [GO:0035425]; autophagy [GO:0006914]; cell-cell signaling [GO:0007267]; chronic inflammatory response [GO:0002544]; defense respon…	calprotectin complex [GO:1990660]; collagen-containing extracellular matrix [GO:0062023]; cytoplasm [GO:0005737]; cytoskeleton [GO:0005856]; cytosol [GO:0005829]; extracellular exosome [GO:0070062]; extracellular region [GO:0005576]; extracellular space [GO:0005615]; nucleus [GO:0005634]; plasma membrane [GO:0005886]; S100A9 complex [GO:1990662]; secretory granule lumen [GO:0034774]
LC-MS/MS	APOA4		APOA4	P06727	Orphans	Orphans;	APOA4_HUMAN	Apolipoprotein A-IV (Apo-AIV) (ApoA-IV) (Apolipoprotein A4)	396	3D-structure;Chylomicron;HDL;Lipid transport;Phosphoprotein;Reference proteome;Repeat;Secreted;Signal;Transport	cholesterol efflux [GO:0033344]; cholesterol homeostasis [GO:0042632]; cholesterol metabolic process [GO:0008203]; chylomicron assembly [GO:0034378]; chylomicron remodeling [GO:0034371]; high-density lipoprotein particle remodeling [GO:0034375]; hydrogen peroxide catabolic process [GO:0042744]; innate immune response in mucosa [GO:0002227]; leukocyte cell-cell adhesion [GO:0007159]; lipid catabol…	blood microparticle [GO:0072562]; chylomicron [GO:0042627]; collagen-containing extracellular matrix [GO:0062023]; cytosol [GO:0005829]; early endosome [GO:0005769]; endoplasmic reticulum lumen [GO:0005788]; extracellular exosome [GO:0070062]; extracellular region [GO:0005576]; extracellular space [GO:0005615]; extracellular vesicle [GO:1903561]; high-density lipoprotein particle [GO:0034364]; lo…
LC-MS/MS	ENO(1-3)		ENO1	P06733	Orphans	Orphans;	ENOA_HUMAN	Alpha-enolase (EC 4.2.1.11) (2-phospho-D-glycerate hydro-lyase) (C-myc promoter-binding protein) (Enolase 1) (MBP-1) (MPB-1) (Non-neural enolase) (NNE) (Phosphopyruvate hydratase) (Plasminogen-binding protein)	434	3D-structure;Acetylation;Alternative initiation;Cell membrane;Cytoplasm;Direct protein sequencing;DNA-binding;Glycolysis;Hydroxylation;Isopeptide bond;Lyase;Magnesium;Membrane;Metal-binding;Nucleus;Phosphoprotein;Plasminogen activation;Reference proteome;Repressor;Transcription;Transcription regulation;Ubl conjugation	canonical glycolysis [GO:0061621]; gluconeogenesis [GO:0006094]; glycolytic process [GO:0006096]; negative regulation of cell growth [GO:0030308]; negative regulation of DNA-templated transcription [GO:0045892]; negative regulation of hypoxia-induced intrinsic apoptotic signaling pathway [GO:1903298]; negative regulation of transcription by RNA polymerase II [GO:0000122]; positive regulation of A…	cell cortex [GO:0005938]; cell surface [GO:0009986]; cytoplasm [GO:0005737]; cytosol [GO:0005829]; extracellular exosome [GO:0070062]; extracellular space [GO:0005615]; M band [GO:0031430]; membrane [GO:0016020]; nuclear outer membrane [GO:0005640]; nucleus [GO:0005634]; phosphopyruvate hydratase complex [GO:0000015]; plasma membrane [GO:0005886]
LC-MS/MS			ENO3	P13929	Orphans	Orphans;	ENOB_HUMAN	Beta-enolase (EC 4.2.1.11) (2-phospho-D-glycerate hydro-lyase) (Enolase 3) (Muscle-specific enolase) (MSE) (Skeletal muscle enolase)	434	3D-structure;Acetylation;Alternative splicing;Cytoplasm;Disease variant;Glycogen storage disease;Glycolysis;Lyase;Magnesium;Metal-binding;Phosphoprotein;Reference proteome	canonical glycolysis [GO:0061621]; gluconeogenesis [GO:0006094]; glycolytic process [GO:0006096]	cytosol [GO:0005829]; extracellular exosome [GO:0070062]; extracellular space [GO:0005615]; membrane [GO:0016020]; phosphopyruvate hydratase complex [GO:0000015]; plasma membrane [GO:0005886]
LC-MS/MS			ENO2	P09104	Orphans	Orphans;	ENOG_HUMAN	Gamma-enolase (EC 4.2.1.11) (2-phospho-D-glycerate hydro-lyase) (Enolase 2) (Neural enolase) (Neuron-specific enolase) (NSE)	434	3D-structure;Acetylation;Alternative splicing;Cell membrane;Cytoplasm;Direct protein sequencing;Glycolysis;Hydroxylation;Isopeptide bond;Lyase;Magnesium;Membrane;Metal-binding;Phosphoprotein;Reference proteome;Ubl conjugation	canonical glycolysis [GO:0061621]; gluconeogenesis [GO:0006094]; glycolytic process [GO:0006096]	cytosol [GO:0005829]; extracellular exosome [GO:0070062]; extracellular space [GO:0005615]; membrane [GO:0016020]; perikaryon [GO:0043204]; phosphopyruvate hydratase complex [GO:0000015]; photoreceptor inner segment [GO:0001917]; plasma membrane [GO:0005886]
LC-MS/MS	PROS1		PROS1	P07225	Hemostasis	Hemostasis; ComplementCascade; ImmuneInnate;	PROS_HUMAN	Vitamin K-dependent protein S	676	3D-structure;Blood coagulation;Calcium;Cleavage on pair of basic residues;Disease variant;Disulfide bond;EGF-like domain;Fibrinolysis;Gamma-carboxyglutamic acid;Glycoprotein;Hemostasis;Hydroxylation;Reference proteome;Repeat;Secreted;Signal;Thrombophilia;Zymogen	blood coagulation [GO:0007596]; fibrinolysis [GO:0042730]	blood microparticle [GO:0072562]; endoplasmic reticulum membrane [GO:0005789]; extracellular exosome [GO:0070062]; extracellular region [GO:0005576]; extracellular space [GO:0005615]; Golgi lumen [GO:0005796]; Golgi membrane [GO:0000139]; plasma membrane [GO:0005886]; platelet alpha granule lumen [GO:0031093]
LC-MS/MS	C8A		C8A	P07357	Complement Cascade	ComplementCascade; ImmuneInnate;	CO8A_HUMAN	Complement component C8 alpha chain (Complement component 8 subunit alpha)	584	3D-structure;Cell membrane;Cleavage on pair of basic residues;Complement alternate pathway;Complement pathway;Cytolysis;Direct protein sequencing;Disulfide bond;EGF-like domain;Glycoprotein;Immunity;Innate immunity;Membrane;Membrane attack complex;Reference proteome;Repeat;Secreted;Signal;Transmembrane;Transmembrane beta strand	complement activation [GO:0006956]; complement activation, alternative pathway [GO:0006957]; complement activation, classical pathway [GO:0006958]; immune response [GO:0006955]; killing of cells of another organism [GO:0031640]; positive regulation of immune response [GO:0050778]	blood microparticle [GO:0072562]; extracellular exosome [GO:0070062]; extracellular region [GO:0005576]; extracellular space [GO:0005615]; membrane [GO:0016020]; membrane attack complex [GO:0005579]; plasma membrane [GO:0005886]
LC-MS/MS	C8B		C8B	P07358	Complement Cascade	ComplementCascade; ImmuneInnate;	CO8B_HUMAN	Complement component C8 beta chain (Complement component 8 subunit beta)	591	3D-structure;Complement alternate pathway;Complement pathway;Cytolysis;Direct protein sequencing;Disulfide bond;EGF-like domain;Glycoprotein;Immunity;Innate immunity;Membrane attack complex;Phosphoprotein;Reference proteome;Repeat;Secreted;Signal	complement activation [GO:0006956]; complement activation, alternative pathway [GO:0006957]; complement activation, classical pathway [GO:0006958]; immune response [GO:0006955]; killing of cells of another organism [GO:0031640]; positive regulation of immune response [GO:0050778]	extracellular exosome [GO:0070062]; extracellular region [GO:0005576]; extracellular space [GO:0005615]; extracellular vesicle [GO:1903561]; membrane [GO:0016020]; membrane attack complex [GO:0005579]; plasma membrane [GO:0005886]
LC-MS/MS	C8G		C8G	P07360	Complement Cascade	ComplementCascade; ImmuneInnate;	CO8G_HUMAN	Complement component C8 gamma chain	202	3D-structure;Complement alternate pathway;Complement pathway;Cytolysis;Direct protein sequencing;Disulfide bond;Immunity;Innate immunity;Membrane attack complex;Pyrrolidone carboxylic acid;Reference proteome;Retinol-binding;Secreted;Signal	complement activation, alternative pathway [GO:0006957]; complement activation, classical pathway [GO:0006958]; killing of cells of another organism [GO:0031640]; positive regulation of immune response [GO:0050778]	blood microparticle [GO:0072562]; extracellular exosome [GO:0070062]; extracellular region [GO:0005576]; membrane attack complex [GO:0005579]; plasma membrane [GO:0005886]
LC-MS/MS	PFN1		PFN1	P07737	Hemostasis	Hemostasis;	PROF1_HUMAN	Profilin-1 (Epididymis tissue protein Li 184a) (Profilin I)	140	3D-structure;Acetylation;Actin-binding;Amyotrophic lateral sclerosis;Cytoplasm;Cytoskeleton;Direct protein sequencing;Disease variant;Isopeptide bond;Neurodegeneration;Phosphoprotein;Reference proteome;Ubl conjugation	actin cytoskeleton organization [GO:0030036]; modification of postsynaptic actin cytoskeleton [GO:0098885]; modulation of chemical synaptic transmission [GO:0050804]; negative regulation of actin filament bundle assembly [GO:0032232]; negative regulation of actin filament polymerization [GO:0030837]; negative regulation of stress fiber assembly [GO:0051497]; neural tube closure [GO:0001843]; posi…	blood microparticle [GO:0072562]; cell cortex [GO:0005938]; cytoplasm [GO:0005737]; cytoskeleton [GO:0005856]; cytosol [GO:0005829]; extracellular exosome [GO:0070062]; focal adhesion [GO:0005925]; glutamatergic synapse [GO:0098978]; membrane [GO:0016020]; nucleus [GO:0005634]
LC-MS/MS	THBS1		THBS1	P07996	Hemostasis	Hemostasis;	TSP1_HUMAN	Thrombospondin-1 (Glycoprotein G)	1170	3D-structure;Alternative splicing;Angiogenesis;Apoptosis;Calcium;Cell adhesion;Disulfide bond;EGF-like domain;Endoplasmic reticulum;Extracellular matrix;Glycoprotein;Heparin-binding;Inflammatory response;Reference proteome;Repeat;Sarcoplasmic reticulum;Secreted;Signal;Unfolded protein response	apoptotic process [GO:0006915]; behavioral response to pain [GO:0048266]; cell adhesion [GO:0007155]; cell migration [GO:0016477]; cellular response to growth factor stimulus [GO:0071363]; cellular response to heat [GO:0034605]; cellular response to tumor necrosis factor [GO:0071356]; chronic inflammatory response [GO:0002544]; engulfment of apoptotic cell [GO:0043652]; immune response [GO:000695…	cell surface [GO:0009986]; collagen-containing extracellular matrix [GO:0062023]; endoplasmic reticulum [GO:0005783]; endoplasmic reticulum lumen [GO:0005788]; external side of plasma membrane [GO:0009897]; extracellular exosome [GO:0070062]; extracellular matrix [GO:0031012]; extracellular region [GO:0005576]; extracellular space [GO:0005615]; fibrinogen complex [GO:0005577]; platelet alpha gran…
LC-MS/MS	SERPINA6		SERPINA6	P08185	Lipids	Lipids;	CBG_HUMAN	Corticosteroid-binding globulin (CBG) (Serpin A6) (Transcortin)	405	3D-structure;Direct protein sequencing;Disease variant;Glycoprotein;Lipid-binding;Reference proteome;Secreted;Signal;Steroid-binding;Transport	glucocorticoid metabolic process [GO:0008211]	extracellular exosome [GO:0070062]; extracellular region [GO:0005576]; extracellular space [GO:0005615]
LC-MS/MS	LPA		LPA	P08519	Orphans	Orphans;	APOA_HUMAN	Apolipoprotein(a) (Apo(a)) (Lp(a)) (EC 3.4.21.-)	2040	3D-structure;Atherosclerosis;Autocatalytic cleavage;Disulfide bond;Glycoprotein;Hydrolase;Kringle;Lipid transport;Protease;Reference proteome;Repeat;Serine protease;Signal;Transport	blood circulation [GO:0008015]; lipid metabolic process [GO:0006629]; lipid transport [GO:0006869]; proteolysis [GO:0006508]	extracellular region [GO:0005576]; extracellular space [GO:0005615]; plasma lipoprotein particle [GO:0034358]
LC-MS/MS			LPAL2	Q16609	Orphans	Orphans;	LPAL2_HUMAN	Putative apolipoprotein(a)-like protein 2 (Apo(a)-like protein 2) (Lp(a)-liker protein 2) (Apolipoprotein a-related gene C protein) (Apo(a)rg-C)	132	Disulfide bond;Glycoprotein;Kringle;Reference proteome;Secreted;Signal		extracellular space [GO:0005615]
LC-MS/MS	CD14		CD14	P08571	Immune Adaptative	ImmuneAdaptative; ImmuneInnate;	CD14_HUMAN	Monocyte differentiation antigen CD14 (Myeloid cell-specific leucine-rich glycoprotein) (CD antigen CD14) [Cleaved into: Monocyte differentiation antigen CD14, urinary form; Monocyte differentiation antigen CD14, membrane-bound form]	375	3D-structure;Cell membrane;Direct protein sequencing;Disulfide bond;Glycoprotein;Golgi apparatus;GPI-anchor;Immunity;Inflammatory response;Innate immunity;Leucine-rich repeat;Lipoprotein;Membrane;Reference proteome;Repeat;Secreted;Signal	apoptotic process [GO:0006915]; cell surface pattern recognition receptor signaling pathway [GO:0002752]; cell surface receptor signaling pathway [GO:0007166]; cellular response to diacyl bacterial lipopeptide [GO:0071726]; cellular response to lipopolysaccharide [GO:0071222]; cellular response to lipoteichoic acid [GO:0071223]; cellular response to molecule of bacterial origin [GO:0071219]; cell…	endosome membrane [GO:0010008]; external side of plasma membrane [GO:0009897]; extracellular exosome [GO:0070062]; extracellular region [GO:0005576]; extracellular space [GO:0005615]; Golgi apparatus [GO:0005794]; lipopolysaccharide receptor complex [GO:0046696]; membrane raft [GO:0045121]; plasma membrane [GO:0005886]; secretory granule membrane [GO:0030667]
LC-MS/MS	CFH		CFH	P08603	Complement Cascade	ComplementCascade; ImmuneInnate;	CFAH_HUMAN	Complement factor H (H factor 1)	1231	3D-structure;Age-related macular degeneration;Alternative splicing;Complement alternate pathway;Direct protein sequencing;Disease variant;Disulfide bond;Glycoprotein;Hemolytic uremic syndrome;Host-virus interaction;Immunity;Innate immunity;Reference proteome;Repeat;Secreted;Signal;Sulfation;Sushi	complement activation [GO:0006956]; complement activation, alternative pathway [GO:0006957]; proteolysis [GO:0006508]; regulation of complement activation [GO:0030449]; regulation of complement activation, alternative pathway [GO:0030451]; regulation of complement-dependent cytotoxicity [GO:1903659]	blood microparticle [GO:0072562]; extracellular exosome [GO:0070062]; extracellular region [GO:0005576]; extracellular space [GO:0005615]; serine-type endopeptidase complex [GO:1905370]; symbiont cell surface [GO:0106139]
LC-MS/MS	FCGR3(A-B)		FCGR3A	P08637	Immune Adaptative	ImmuneAdaptative; ImmuneInnate;	FCG3A_HUMAN	Low affinity immunoglobulin gamma Fc region receptor III-A (IgG Fc receptor III-A) (CD16-II) (CD16a antigen) (Fc-gamma RIII-alpha) (Fc-gamma RIII) (Fc-gamma RIIIa) (FcRIII) (FcRIIIa) (FcgammaRIIIA) (FcR-10) (IgG Fc receptor III-2) (CD antigen CD16a)	254	3D-structure;Cell membrane;Disulfide bond;Glycoprotein;IgG-binding protein;Immunity;Immunoglobulin domain;Membrane;Phosphoprotein;Receptor;Reference proteome;Repeat;Secreted;Signal;Transmembrane;Transmembrane helix	antibody-dependent cellular cytotoxicity [GO:0001788]; calcium-mediated signaling [GO:0019722]; cell surface receptor signaling pathway [GO:0007166]; Fc-gamma receptor signaling pathway [GO:0038094]; immune response [GO:0006955]; macrophage activation [GO:0042116]; natural killer cell activation [GO:0030101]; natural killer cell degranulation [GO:0043320]; natural killer cell mediated cytotoxicit…	external side of plasma membrane [GO:0009897]; extracellular exosome [GO:0070062]; extracellular space [GO:0005615]; Fc-gamma receptor III complex [GO:0033001]; plasma membrane [GO:0005886]
LC-MS/MS			FCGR3B	O75015	Immune Adaptative	ImmuneAdaptative; ImmuneInnate;	FCG3B_HUMAN	Low affinity immunoglobulin gamma Fc region receptor III-B (Fc-gamma RIII-beta) (CD16-I) (Fc-gamma RIII) (Fc-gamma RIIIb) (FcRIII) (FcRIIIb) (FcR-10) (IgG Fc receptor III-1) (CD antigen CD16b)	233	3D-structure;Cell membrane;Disulfide bond;Glycoprotein;GPI-anchor;IgG-binding protein;Immunoglobulin domain;Lipoprotein;Membrane;Receptor;Reference proteome;Repeat;Secreted;Signal	cell surface receptor signaling pathway [GO:0007166]; immune response [GO:0006955]; regulation of immune response [GO:0050776]	external side of plasma membrane [GO:0009897]; extracellular exosome [GO:0070062]; extracellular region [GO:0005576]; plasma membrane [GO:0005886]; secretory granule membrane [GO:0030667]
LC-MS/MS	SERPINF2		SERPINF2	P08697	Hemostasis	Hemostasis;	A2AP_HUMAN	Alpha-2-antiplasmin (Alpha-2-AP) (Alpha-2-plasmin inhibitor) (Alpha-2-PI) (Serpin F2)	491	Acute phase;Alternative splicing;Direct protein sequencing;Disease variant;Disulfide bond;Glycoprotein;Isopeptide bond;Protease inhibitor;Reference proteome;Secreted;Serine protease inhibitor;Signal;Sulfation	acute-phase response [GO:0006953]; blood vessel morphogenesis [GO:0048514]; collagen fibril organization [GO:0030199]; fibrinolysis [GO:0042730]; maintenance of blood vessel diameter homeostasis by renin-angiotensin [GO:0002034]; negative regulation of fibrinolysis [GO:0051918]; negative regulation of plasminogen activation [GO:0010757]; positive regulation of cell differentiation [GO:0045597]; p…	blood microparticle [GO:0072562]; cell surface [GO:0009986]; collagen-containing extracellular matrix [GO:0062023]; extracellular exosome [GO:0070062]; extracellular region [GO:0005576]; extracellular space [GO:0005615]; fibrinogen complex [GO:0005577]; platelet alpha granule lumen [GO:0031093]
LC-MS/MS	PKHD1		PKHD1	P08F94	Orphans	Orphans;	PKHD1_HUMAN	Fibrocystin (Polycystic kidney and hepatic disease 1 protein) (Polyductin) (Tigmin)	4074	Alternative splicing;Cell membrane;Cell projection;Centromere;Chromosome;Ciliopathy;Cilium;Cytoplasm;Cytoskeleton;Disease variant;Endoplasmic reticulum;Glycoprotein;Golgi apparatus;Membrane;Nucleus;Receptor;Reference proteome;Repeat;Secreted;Signal;Transmembrane;Transmembrane helix	branching morphogenesis of an epithelial tube [GO:0048754]; cell-cell adhesion [GO:0098609]; cell-cell junction organization [GO:0045216]; cilium assembly [GO:0060271]; epithelial cell morphogenesis [GO:0003382]; establishment of centrosome localization [GO:0051660]; establishment of mitotic spindle orientation [GO:0000132]; homeostatic process [GO:0042592]; intracellular calcium ion homeostasis …	9+0 non-motile cilium [GO:0097731]; apical plasma membrane [GO:0016324]; centrosome [GO:0005813]; chromosome, centromeric region [GO:0000775]; ciliary basal body [GO:0036064]; cilium [GO:0005929]; cytoplasm [GO:0005737]; endoplasmic reticulum [GO:0005783]; external side of plasma membrane [GO:0009897]; extracellular exosome [GO:0070062]; Golgi apparatus [GO:0005794]; mitotic spindle [GO:0072686];…
LC-MS/MS	C1S		C1S	P09871	Complement Cascade	ComplementCascade; ImmuneInnate;	C1S_HUMAN	Complement C1s subcomponent (EC 3.4.21.42) (C1 esterase) (Complement component 1 subcomponent s) [Cleaved into: Complement C1s subcomponent heavy chain; Complement C1s subcomponent light chain]	688	3D-structure;Calcium;Complement pathway;Direct protein sequencing;Disease variant;Disulfide bond;EGF-like domain;Ehlers-Danlos syndrome;Glycoprotein;Hydrolase;Hydroxylation;Immunity;Innate immunity;Metal-binding;Protease;Reference proteome;Repeat;Serine protease;Signal;Sushi	complement activation, classical pathway [GO:0006958]; innate immune response [GO:0045087]; proteolysis [GO:0006508]	blood microparticle [GO:0072562]; extracellular region [GO:0005576]; extracellular space [GO:0005615]
LC-MS/MS	C4A		C4A	P0C0L4	Complement Cascade	ComplementCascade; ImmuneInnate;	CO4A_HUMAN	Complement C4-A (Acidic complement C4) (C3 and PZP-like alpha-2-macroglobulin domain-containing protein 2) [Cleaved into: Complement C4 beta chain; Complement C4-A alpha chain; C4a anaphylatoxin; C4b-A; C4d-A; Complement C4 gamma chain]	1744	3D-structure;Alternative splicing;Blood group antigen;Cell projection;Cleavage on pair of basic residues;Complement pathway;Direct protein sequencing;Disease variant;Disulfide bond;Glycoprotein;Immunity;Inflammatory response;Innate immunity;Phosphoprotein;Reference proteome;Secreted;Signal;Sulfation;Synapse;Systemic lupus erythematosus;Thioester bond	complement activation [GO:0006956]; complement activation, classical pathway [GO:0006958]; inflammatory response [GO:0006954]; innate immune response [GO:0045087]; positive regulation of apoptotic cell clearance [GO:2000427]	axon [GO:0030424]; blood microparticle [GO:0072562]; dendrite [GO:0030425]; endoplasmic reticulum lumen [GO:0005788]; extracellular exosome [GO:0070062]; extracellular region [GO:0005576]; extracellular space [GO:0005615]; neuronal cell body [GO:0043025]; plasma membrane [GO:0005886]; synapse [GO:0045202]
LC-MS/MS	C4B		C4B	P0C0L5	Complement Cascade	ComplementCascade; ImmuneInnate;	CO4B_HUMAN	Complement C4-B (Basic complement C4) (C3 and PZP-like alpha-2-macroglobulin domain-containing protein 3) [Cleaved into: Complement C4 beta chain; Complement C4-B alpha chain; C4a anaphylatoxin; C4b-B; C4d-B; Complement C4 gamma chain]	1744	3D-structure;Blood group antigen;Cell projection;Cleavage on pair of basic residues;Complement pathway;Direct protein sequencing;Disulfide bond;Glycoprotein;Immunity;Inflammatory response;Innate immunity;Phosphoprotein;Reference proteome;Secreted;Signal;Sulfation;Synapse;Systemic lupus erythematosus;Thioester bond	complement activation [GO:0006956]; complement activation, classical pathway [GO:0006958]; detection of molecule of bacterial origin [GO:0032490]; inflammatory response [GO:0006954]; innate immune response [GO:0045087]; opsonization [GO:0008228]; positive regulation of apoptotic cell clearance [GO:2000427]	axon [GO:0030424]; blood microparticle [GO:0072562]; dendrite [GO:0030425]; extracellular exosome [GO:0070062]; extracellular region [GO:0005576]; extracellular space [GO:0005615]; plasma membrane [GO:0005886]; symbiont cell surface [GO:0106139]; synapse [GO:0045202]
LC-MS/MS	SAA1	X	SAA1	P0DJI8	Other Immune-related pathways	ImmuneInnate;	SAA1_HUMAN	Serum amyloid A-1 protein (SAA) [Cleaved into: Amyloid protein A (Amyloid fibril protein AA); Serum amyloid protein A(2-104); Serum amyloid protein A(3-104); Serum amyloid protein A(2-103); Serum amyloid protein A(2-102); Serum amyloid protein A(4-101)]	122	3D-structure;Acute phase;Amyloid;Amyloidosis;Direct protein sequencing;HDL;Heparin-binding;Methylation;Reference proteome;Secreted;Signal	acute-phase response [GO:0006953]; lymphocyte chemotaxis [GO:0048247]; macrophage chemotaxis [GO:0048246]; negative regulation of inflammatory response [GO:0050728]; neutrophil chemotaxis [GO:0030593]; platelet activation [GO:0030168]; positive regulation of cell adhesion [GO:0045785]; positive regulation of cytokine production [GO:0001819]; positive regulation of cytosolic calcium ion concentrat…	cytoplasmic microtubule [GO:0005881]; endocytic vesicle lumen [GO:0071682]; extracellular exosome [GO:0070062]; extracellular region [GO:0005576]; high-density lipoprotein particle [GO:0034364]
LC-MS/MS	SAA2	X	SAA2	P0DJI9	Orphans	Orphans;	SAA2_HUMAN	Serum amyloid A-2 protein (SAA2) [Cleaved into: Amyloid A2 protein (AA2)]	122	Acute phase;Alternative splicing;Amyloid;Amyloidosis;Direct protein sequencing;HDL;Reference proteome;Secreted;Signal	acute-phase response [GO:0006953]	extracellular exosome [GO:0070062]; high-density lipoprotein particle [GO:0034364]
LC-MS/MS	IG(H)E			P0DOX4	Immune Adaptative	ImmuneAdaptative;	IGE_HUMAN	Immunoglobulin epsilon heavy chain (Immunoglobulin epsilon heavy chain ND)	547	Adaptive immunity;Cell membrane;Direct protein sequencing;Disulfide bond;Glycoprotein;Immunity;Immunoglobulin;Immunoglobulin domain;Membrane;Pyrrolidone carboxylic acid;Repeat;Secreted	adaptive immune response [GO:0002250]	blood microparticle [GO:0072562]; extracellular exosome [GO:0070062]; immunoglobulin complex, circulating [GO:0042571]; plasma membrane [GO:0005886]
LC-MS/MS			IGHE	P01854	Immune Adaptative	ImmuneAdaptative;	IGHE_HUMAN	Immunoglobulin heavy constant epsilon (Ig epsilon chain C region) (Ig epsilon chain C region ND)	546	3D-structure;Adaptive immunity;Alternative splicing;Cell membrane;Direct protein sequencing;Disulfide bond;Glycoprotein;Immunity;Immunoglobulin;Immunoglobulin domain;Inflammatory response;Membrane;Reference proteome;Repeat;Secreted;Transmembrane;Transmembrane helix	adaptive immune memory response [GO:0090716]; adaptive immune response [GO:0002250]; antibacterial humoral response [GO:0019731]; antibody-dependent cellular cytotoxicity [GO:0001788]; B cell antigen processing and presentation [GO:0002450]; B cell proliferation [GO:0042100]; B cell receptor signaling pathway [GO:0050853]; complement activation, classical pathway [GO:0006958]; eosinophil degranul…	blood microparticle [GO:0072562]; extracellular exosome [GO:0070062]; extracellular region [GO:0005576]; extracellular space [GO:0005615]; IgE B cell receptor complex [GO:0071744]; IgE immunoglobulin complex [GO:0071742]; immunoglobulin complex, circulating [GO:0042571]; plasma membrane [GO:0005886]
LC-MS/MS	IG(H)G1			P0DOX5	Immune Adaptative	ImmuneAdaptative;	IGG1_HUMAN	Immunoglobulin gamma-1 heavy chain (Immunoglobulin gamma-1 heavy chain NIE)	449	3D-structure;Adaptive immunity;Cell membrane;Direct protein sequencing;Disulfide bond;Glycoprotein;Immunity;Immunoglobulin;Immunoglobulin domain;Membrane;Pyrrolidone carboxylic acid;Repeat;Secreted	adaptive immune response [GO:0002250]	blood microparticle [GO:0072562]; extracellular exosome [GO:0070062]; immunoglobulin complex, circulating [GO:0042571]; plasma membrane [GO:0005886]
LC-MS/MS			IGHG1	P01857	Immune Adaptative	ImmuneAdaptative;	IGHG1_HUMAN	Immunoglobulin heavy constant gamma 1 (Ig gamma-1 chain C region) (Ig gamma-1 chain C region EU) (Ig gamma-1 chain C region KOL) (Ig gamma-1 chain C region NIE)	399	3D-structure;Adaptive immunity;Alternative splicing;Cell membrane;Chromosomal rearrangement;Direct protein sequencing;Disulfide bond;Glycoprotein;Immunity;Immunoglobulin;Immunoglobulin domain;Membrane;Reference proteome;Secreted;Transmembrane;Transmembrane helix	adaptive immune response [GO:0002250]; antibacterial humoral response [GO:0019731]; antibody-dependent cellular cytotoxicity [GO:0001788]; B cell receptor signaling pathway [GO:0050853]; complement activation, classical pathway [GO:0006958]; complement-dependent cytotoxicity [GO:0097278]	blood microparticle [GO:0072562]; extracellular exosome [GO:0070062]; extracellular region [GO:0005576]; extracellular space [GO:0005615]; IgG immunoglobulin complex [GO:0071735]; immunoglobulin complex, circulating [GO:0042571]; plasma membrane [GO:0005886]
LC-MS/MS	IGL(1,C1,L5)			P0DOX8	Immune Adaptative	ImmuneAdaptative;	IGL1_HUMAN	Immunoglobulin lambda-1 light chain (Immunoglobulin lambda-1 light chain MCG)	216	3D-structure;Adaptive immunity;Cell membrane;Direct protein sequencing;Disulfide bond;Immunity;Immunoglobulin;Immunoglobulin domain;Membrane;Pyrrolidone carboxylic acid;Secreted	adaptive immune response [GO:0002250]	extracellular space [GO:0005615]; immunoglobulin complex [GO:0019814]; plasma membrane [GO:0005886]
LC-MS/MS			IGLL5	B9A064	Immune Adaptative	ImmuneAdaptative;	IGLL5_HUMAN	Immunoglobulin lambda-like polypeptide 5 (G lambda-1) (Germline immunoglobulin lambda 1)	214	3D-structure;Alternative splicing;Disulfide bond;Immunoglobulin domain;Reference proteome;Secreted;Signal	immunoglobulin mediated immune response [GO:0016064]	extracellular exosome [GO:0070062]; IgG immunoglobulin complex [GO:0071735]
LC-MS/MS			IGLC1	P0CG04	Immune Adaptative	ImmuneAdaptative;	IGLC1_HUMAN	Immunoglobulin lambda constant 1 (Ig lambda chain C region MGC) (Ig lambda-1 chain C region)	106	3D-structure;Adaptive immunity;Bence-Jones protein;Cell membrane;Direct protein sequencing;Disulfide bond;Immunity;Immunoglobulin;Immunoglobulin domain;Membrane;Reference proteome;Secreted	adaptive immune response [GO:0002250]; B cell receptor signaling pathway [GO:0050853]; immune response [GO:0006955]; immunoglobulin mediated immune response [GO:0016064]	blood microparticle [GO:0072562]; extracellular exosome [GO:0070062]; extracellular region [GO:0005576]; extracellular space [GO:0005615]; IgA immunoglobulin complex [GO:0071745]; IgD immunoglobulin complex [GO:0071738]; IgE immunoglobulin complex [GO:0071742]; IgG immunoglobulin complex [GO:0071735]; IgM immunoglobulin complex [GO:0071753]; plasma membrane [GO:0005886]
LC-MS/MS			IGLV2-8	P01709	Immune Adaptative	ImmuneAdaptative;	LV208_HUMAN	Immunoglobulin lambda variable 2-8 (Ig lambda chain V-II region BO) (Ig lambda chain V-II region MGC)	118	3D-structure;Adaptive immunity;Cell membrane;Direct protein sequencing;Disulfide bond;Immunity;Immunoglobulin;Immunoglobulin domain;Membrane;Pyrrolidone carboxylic acid;Reference proteome;Secreted;Signal	adaptive immune response [GO:0002250]; immune response [GO:0006955]	extracellular region [GO:0005576]; extracellular space [GO:0005615]; immunoglobulin complex [GO:0019814]; plasma membrane [GO:0005886]
LC-MS/MS	IGLC(2,3,6,7)		IGLC2	P0DOY2	Immune Adaptative	ImmuneAdaptative;	IGLC2_HUMAN	Immunoglobulin lambda constant 2 (Ig lambda chain C region Kern) (Ig lambda chain C region NIG-64) (Ig lambda chain C region SH) (Ig lambda chain C region X) (Ig lambda-2 chain C region)	106	3D-structure;Adaptive immunity;Bence-Jones protein;Cell membrane;Direct protein sequencing;Disulfide bond;Immunity;Immunoglobulin;Immunoglobulin domain;Membrane;Reference proteome;Secreted	immunoglobulin mediated immune response [GO:0016064]	blood microparticle [GO:0072562]; extracellular exosome [GO:0070062]; extracellular region [GO:0005576]; extracellular space [GO:0005615]; IgG immunoglobulin complex [GO:0071735]; plasma membrane [GO:0005886]
LC-MS/MS			IGLC3	P0DOY3	Immune Adaptative	ImmuneAdaptative;	IGLC3_HUMAN	Immunoglobulin lambda constant 3 (Ig lambda chain C region DOT) (Ig lambda chain C region NEWM) (Ig lambda-3 chain C regions)	106	3D-structure;Adaptive immunity;Bence-Jones protein;Cell membrane;Direct protein sequencing;Disulfide bond;Immunity;Immunoglobulin;Immunoglobulin domain;Membrane;Reference proteome;Secreted	adaptive immune response [GO:0002250]; B cell receptor signaling pathway [GO:0050853]; immunoglobulin mediated immune response [GO:0016064]	blood microparticle [GO:0072562]; extracellular exosome [GO:0070062]; extracellular region [GO:0005576]; extracellular space [GO:0005615]; IgA immunoglobulin complex [GO:0071745]; IgD immunoglobulin complex [GO:0071738]; IgE immunoglobulin complex [GO:0071742]; IgG immunoglobulin complex [GO:0071735]; IgM immunoglobulin complex [GO:0071753]; plasma membrane [GO:0005886]
LC-MS/MS			IGLC6	P0CF74	Immune Adaptative	ImmuneAdaptative;	IGLC6_HUMAN	Immunoglobulin lambda constant 6 (Ig lambda-6 chain C region)	106	Adaptive immunity;Cell membrane;Disulfide bond;Immunity;Immunoglobulin;Immunoglobulin domain;Membrane;Reference proteome;Secreted	adaptive immune response [GO:0002250]; B cell receptor signaling pathway [GO:0050853]; immunoglobulin mediated immune response [GO:0016064]	extracellular region [GO:0005576]; extracellular space [GO:0005615]; IgA immunoglobulin complex [GO:0071745]; IgD immunoglobulin complex [GO:0071738]; IgE immunoglobulin complex [GO:0071742]; IgG immunoglobulin complex [GO:0071735]; IgM immunoglobulin complex [GO:0071753]; plasma membrane [GO:0005886]
LC-MS/MS			IGLC7	A0M8Q6	Immune Adaptative	ImmuneAdaptative;	IGLC7_HUMAN	Immunoglobulin lambda constant 7 (Ig lambda-7 chain C region)	106	Adaptive immunity;Cell membrane;Disulfide bond;Immunity;Immunoglobulin;Immunoglobulin domain;Membrane;Reference proteome;Secreted	adaptive immune response [GO:0002250]; B cell receptor signaling pathway [GO:0050853]; immunoglobulin mediated immune response [GO:0016064]	extracellular region [GO:0005576]; extracellular space [GO:0005615]; IgA immunoglobulin complex [GO:0071745]; IgD immunoglobulin complex [GO:0071738]; IgE immunoglobulin complex [GO:0071742]; IgG immunoglobulin complex [GO:0071735]; IgM immunoglobulin complex [GO:0071753]; plasma membrane [GO:0005886]
LC-MS/MS	IGHV1-8		IGHV1-8	P0DP01	Immune Adaptative	ImmuneAdaptative;	HV108_HUMAN	Immunoglobulin heavy variable 1-8	117	3D-structure;Adaptive immunity;Cell membrane;Disulfide bond;Glycoprotein;Immunity;Immunoglobulin;Immunoglobulin domain;Membrane;Reference proteome;Secreted;Signal	immunoglobulin mediated immune response [GO:0016064]	blood microparticle [GO:0072562]; immunoglobulin complex [GO:0019814]; plasma membrane [GO:0005886]
LC-MS/MS	IGKV1(D)-13		IGKV1-13	P0DP09	Immune Adaptative	ImmuneAdaptative;	KV113_HUMAN	Immunoglobulin kappa variable 1-13	117	Adaptive immunity;Cell membrane;Disulfide bond;Immunity;Immunoglobulin;Immunoglobulin domain;Membrane;Reference proteome;Secreted;Signal	adaptive immune response [GO:0002250]; immune response [GO:0006955]	extracellular space [GO:0005615]; immunoglobulin complex [GO:0019814]; plasma membrane [GO:0005886]
LC-MS/MS			IGKV1D-13	A0A0B4J2D9	Immune Adaptative	ImmuneAdaptative;	KVD13_HUMAN	Immunoglobulin kappa variable 1D-13	117	Adaptive immunity;Cell membrane;Disulfide bond;Immunity;Immunoglobulin;Immunoglobulin domain;Membrane;Reference proteome;Secreted;Signal	adaptive immune response [GO:0002250]; immune response [GO:0006955]	extracellular space [GO:0005615]; immunoglobulin complex [GO:0019814]; plasma membrane [GO:0005886]
LC-MS/MS	HLA-(A-c)		HLA-C	P10321	Immune Adaptative	ImmuneAdaptative; ImmuneInnate;	HLAC_HUMAN	HLA class I histocompatibility antigen, C alpha chain (HLA-C) (HLA-Cw) (Human leukocyte antigen C)	366	3D-structure;Adaptive immunity;Alternative splicing;Cell membrane;Disulfide bond;Endoplasmic reticulum;Glycoprotein;Host-virus interaction;Immunity;Innate immunity;Membrane;MHC I;Phosphoprotein;Reference proteome;Signal;Transmembrane;Transmembrane helix	adaptive immune response [GO:0002250]; antigen processing and presentation of endogenous peptide antigen via MHC class I via ER pathway, TAP-independent [GO:0002486]; antigen processing and presentation of endogenous peptide antigen via MHC class Ib [GO:0002476]; immune response [GO:0006955]; innate immune response [GO:0045087]; positive regulation of T cell mediated cytotoxicity [GO:0001916]	cell surface [GO:0009986]; early endosome membrane [GO:0031901]; endoplasmic reticulum [GO:0005783]; ER to Golgi transport vesicle membrane [GO:0012507]; external side of plasma membrane [GO:0009897]; extracellular exosome [GO:0070062]; extracellular space [GO:0005615]; Golgi apparatus [GO:0005794]; Golgi membrane [GO:0000139]; lumenal side of endoplasmic reticulum membrane [GO:0098553]; membrane…
LC-MS/MS			HLA-B	P01889	Immune Adaptative	ImmuneAdaptative; ImmuneInnate;	HLAB_HUMAN	HLA class I histocompatibility antigen, B alpha chain (Human leukocyte antigen B) (HLA-B)	362	3D-structure;Adaptive immunity;Cell membrane;Direct protein sequencing;Disulfide bond;Endoplasmic reticulum;Glycoprotein;Host-virus interaction;Immunity;Innate immunity;Membrane;MHC I;Phosphoprotein;Reference proteome;Signal;Transmembrane;Transmembrane helix	adaptive immune response [GO:0002250]; antigen processing and presentation of endogenous peptide antigen via MHC class I via ER pathway, TAP-independent [GO:0002486]; antigen processing and presentation of endogenous peptide antigen via MHC class Ib [GO:0002476]; defense response [GO:0006952]; detection of bacterium [GO:0016045]; immune response [GO:0006955]; innate immune response [GO:0045087]; …	cell surface [GO:0009986]; early endosome membrane [GO:0031901]; endoplasmic reticulum [GO:0005783]; ER to Golgi transport vesicle membrane [GO:0012507]; external side of plasma membrane [GO:0009897]; extracellular exosome [GO:0070062]; extracellular space [GO:0005615]; Golgi apparatus [GO:0005794]; Golgi membrane [GO:0000139]; lumenal side of endoplasmic reticulum membrane [GO:0098553]; membrane…
LC-MS/MS			HLA-A	P04439	Immune Adaptative	ImmuneAdaptative; ImmuneInnate;	HLAA_HUMAN	HLA class I histocompatibility antigen, A alpha chain (Human leukocyte antigen A) (HLA-A)	365	3D-structure;Adaptive immunity;Alternative splicing;Cell membrane;Direct protein sequencing;Disulfide bond;Endoplasmic reticulum;Glycoprotein;Host-virus interaction;Immunity;Immunoglobulin domain;Innate immunity;Membrane;MHC I;Phosphoprotein;Reference proteome;Signal;Sulfation;Transmembrane;Transmembrane helix;Ubl conjugation	antibacterial humoral response [GO:0019731]; antigen processing and presentation of endogenous peptide antigen via MHC class I [GO:0019885]; antigen processing and presentation of endogenous peptide antigen via MHC class I via ER pathway, TAP-dependent [GO:0002485]; antigen processing and presentation of endogenous peptide antigen via MHC class I via ER pathway, TAP-independent [GO:0002486]; anti…	cell surface [GO:0009986]; early endosome membrane [GO:0031901]; endoplasmic reticulum [GO:0005783]; endoplasmic reticulum exit site [GO:0070971]; endoplasmic reticulum membrane [GO:0005789]; ER to Golgi transport vesicle membrane [GO:0012507]; external side of plasma membrane [GO:0009897]; extracellular exosome [GO:0070062]; extracellular space [GO:0005615]; Golgi apparatus [GO:0005794]; Golgi m…
LC-MS/MS	PTPRF		PTPRF	P10586	Orphans	Orphans;	PTPRF_HUMAN	Receptor-type tyrosine-protein phosphatase F (EC 3.1.3.48) (Leukocyte common antigen related) (LAR)	1907	3D-structure;Alternative splicing;Cell adhesion;Disulfide bond;Glycoprotein;Heparin-binding;Hydrolase;Immunoglobulin domain;Membrane;Phosphoprotein;Protein phosphatase;Receptor;Reference proteome;Repeat;Signal;Transmembrane;Transmembrane helix	cell adhesion [GO:0007155]; cell migration [GO:0016477]; negative regulation of receptor binding [GO:1900121]; neuron projection regeneration [GO:0031102]; peptidyl-tyrosine dephosphorylation [GO:0035335]; regulation of axon regeneration [GO:0048679]; synaptic membrane adhesion [GO:0099560]; transmembrane receptor protein tyrosine phosphatase signaling pathway [GO:0007185]	extracellular exosome [GO:0070062]; neuron projection [GO:0043005]; neuronal cell body [GO:0043025]; plasma membrane [GO:0005886]; receptor complex [GO:0043235]
LC-MS/MS	C7		C7	P10643	Complement Cascade	ComplementCascade; ImmuneInnate;	CO7_HUMAN	Complement component C7	843	3D-structure;Complement alternate pathway;Complement pathway;Cytolysis;Direct protein sequencing;Disease variant;Disulfide bond;EGF-like domain;Glycoprotein;Immunity;Innate immunity;Membrane attack complex;Reference proteome;Repeat;Secreted;Signal;Sushi	complement activation [GO:0006956]; complement activation, alternative pathway [GO:0006957]; complement activation, classical pathway [GO:0006958]; killing of cells of another organism [GO:0031640]; positive regulation of immune response [GO:0050778]	extracellular exosome [GO:0070062]; extracellular region [GO:0005576]; extracellular space [GO:0005615]; membrane attack complex [GO:0005579]; plasma membrane [GO:0005886]
LC-MS/MS			FAP	Q12884	Complement Cascade	ComplementCascade; ImmuneInnate;	SEPR_HUMAN	Prolyl endopeptidase FAP (EC 3.4.21.26) (170 kDa melanoma membrane-bound gelatinase) (Dipeptidyl peptidase FAP) (EC 3.4.14.5) (Fibroblast activation protein alpha) (FAPalpha) (Gelatine degradation protease FAP) (EC 3.4.21.-) (Integral membrane serine protease) (Post-proline cleaving enzyme) (Serine integral membrane protease) (SIMP) (Surface-expressed protease) (Seprase) [Cleaved into: Antiplasmi…	760	3D-structure;Alternative splicing;Angiogenesis;Apoptosis;Cell adhesion;Cell junction;Cell membrane;Cell projection;Cleavage on pair of basic residues;Cytoplasm;Direct protein sequencing;Disulfide bond;Glycoprotein;Hydrolase;Membrane;Protease;Reference proteome;Secreted;Serine protease;Signal-anchor;Transmembrane;Transmembrane helix	angiogenesis [GO:0001525]; cell adhesion [GO:0007155]; endothelial cell migration [GO:0043542]; melanocyte apoptotic process [GO:1902362]; melanocyte proliferation [GO:0097325]; negative regulation of cell proliferation involved in contact inhibition [GO:0060244]; negative regulation of extracellular matrix disassembly [GO:0010716]; negative regulation of extracellular matrix organization [GO:190…	apical part of cell [GO:0045177]; basal part of cell [GO:0045178]; cell surface [GO:0009986]; cytoplasm [GO:0005737]; extracellular space [GO:0005615]; focal adhesion [GO:0005925]; lamellipodium [GO:0030027]; lamellipodium membrane [GO:0031258]; membrane [GO:0016020]; peptidase complex [GO:1905368]; plasma membrane [GO:0005886]; ruffle membrane [GO:0032587]
LC-MS/MS	CHGA		CHGA	P10645	Other Immune-related pathways	ImmuneInnate;	CMGA_HUMAN	Chromogranin-A (CgA) (Pituitary secretory protein I) (SP-I) [Cleaved into: Vasostatin-1 (Vasostatin I); Vasostatin-2 (Vasostatin II); EA-92; ES-43; Pancreastatin; SS-18; WA-8; WE-14; LF-19; Catestatin (SL21); AL-11; GV-19; GR-44; ER-37; GE-25; Serpinin-RRG; Serpinin; p-Glu serpinin precursor]	457	3D-structure;Amidation;Antibiotic;Antimicrobial;Calcium;Cleavage on pair of basic residues;Cytoplasmic vesicle;Direct protein sequencing;Disulfide bond;Fungicide;Glycoprotein;Oxidation;Phosphoprotein;Proteoglycan;Reference proteome;Secreted;Signal;Sulfation	adenylate cyclase-activating adrenergic receptor signaling pathway involved in cardiac muscle relaxation [GO:0086030]; defense response to bacterium [GO:0042742]; defense response to fungus [GO:0050832]; defense response to Gram-negative bacterium [GO:0050829]; defense response to Gram-positive bacterium [GO:0050830]; innate immune response [GO:0045087]; killing of cells of another organism [GO:0…	chromaffin granule [GO:0042583]; extracellular region [GO:0005576]; extracellular space [GO:0005615]; neuronal dense core vesicle [GO:0098992]; perinuclear region of cytoplasm [GO:0048471]; secretory granule [GO:0030141]; transport vesicle [GO:0030133]
LC-MS/MS	CLU		CLU	P10909	Hemostasis	Hemostasis; ComplementCascade; ImmuneInnate;	CLUS_HUMAN	Clusterin (Aging-associated gene 4 protein) (Apolipoprotein J) (Apo-J) (Complement cytolysis inhibitor) (CLI) (Complement-associated protein SP-40,40) (Ku70-binding protein 1) (NA1/NA2) (Sulfated glycoprotein 2) (SGP-2) (Testosterone-repressed prostate message 2) (TRPM-2) [Cleaved into: Clusterin beta chain (ApoJalpha) (Complement cytolysis inhibitor a chain) (SP-40,40 beta-chain); Clusterin alph…	449	Alternative splicing;Apoptosis;Chaperone;Complement pathway;Cytoplasm;Cytoplasmic vesicle;Direct protein sequencing;Disulfide bond;Endoplasmic reticulum;Glycoprotein;Immunity;Innate immunity;Membrane;Microsome;Mitochondrion;Nucleus;Phosphoprotein;Reference proteome;Secreted;Signal;Ubl conjugation	cell morphogenesis [GO:0000902]; central nervous system myelin maintenance [GO:0032286]; chaperone-mediated protein complex assembly [GO:0051131]; chaperone-mediated protein folding [GO:0061077]; complement activation [GO:0006956]; complement activation, classical pathway [GO:0006958]; immune complex clearance [GO:0002434]; innate immune response [GO:0045087]; intrinsic apoptotic signaling pathwa…	apical dendrite [GO:0097440]; blood microparticle [GO:0072562]; cell surface [GO:0009986]; chromaffin granule [GO:0042583]; collagen-containing extracellular matrix [GO:0062023]; cytoplasm [GO:0005737]; cytosol [GO:0005829]; extracellular exosome [GO:0070062]; extracellular region [GO:0005576]; extracellular space [GO:0005615]; Golgi apparatus [GO:0005794]; intracellular membrane-bounded organell…
LC-MS/MS	MBL2		MBL2	P11226	Complement Cascade	ComplementCascade; ImmuneInnate;	MBL2_HUMAN	Mannose-binding protein C (MBP-C) (Collectin-1) (MBP1) (Mannan-binding protein) (Mannose-binding lectin)	248	3D-structure;Calcium;Coiled coil;Collagen;Complement activation lectin pathway;Complement pathway;Direct protein sequencing;Disulfide bond;Hydroxylation;Immunity;Innate immunity;Lectin;Mannose-binding;Reference proteome;Repeat;Secreted;Signal	acute-phase response [GO:0006953]; antiviral innate immune response [GO:0140374]; cell surface pattern recognition receptor signaling pathway [GO:0002752]; complement activation, classical pathway [GO:0006958]; complement activation, lectin pathway [GO:0001867]; defense response to bacterium [GO:0042742]; defense response to Gram-positive bacterium [GO:0050830]; innate immune response [GO:0045087…	cell surface [GO:0009986]; collagen trimer [GO:0005581]; external side of plasma membrane [GO:0009897]; extracellular region [GO:0005576]; extracellular space [GO:0005615]; multivesicular body [GO:0005771]; serine-type endopeptidase complex [GO:1905370]
LC-MS/MS	F5		F5	P12259	Hemostasis	Hemostasis;	FA5_HUMAN	Coagulation factor V (Activated protein C cofactor) (Proaccelerin, labile factor) [Cleaved into: Coagulation factor V heavy chain; Coagulation factor V light chain]	2224	3D-structure;Blood coagulation;Calcium;Copper;Disease variant;Disulfide bond;Glycoprotein;Hemostasis;Metal-binding;Phosphoprotein;Reference proteome;Repeat;Secreted;Signal;Sulfation;Thrombophilia;Zymogen	blood circulation [GO:0008015]; blood coagulation [GO:0007596]; response to vitamin K [GO:0032571]	COPII-coated ER to Golgi transport vesicle [GO:0030134]; endoplasmic reticulum lumen [GO:0005788]; endoplasmic reticulum-Golgi intermediate compartment membrane [GO:0033116]; extracellular region [GO:0005576]; extracellular space [GO:0005615]; extracellular vesicle [GO:1903561]; membrane [GO:0016020]; plasma membrane [GO:0005886]; platelet alpha granule [GO:0031091]; platelet alpha granule lumen …
LC-MS/MS	C6		C6	P13671	Complement Cascade	ComplementCascade; ImmuneInnate;	CO6_HUMAN	Complement component C6	934	3D-structure;Complement pathway;Cytolysis;Direct protein sequencing;Disulfide bond;EGF-like domain;Glycoprotein;Immunity;Innate immunity;Membrane attack complex;Reference proteome;Repeat;Secreted;Signal;Sushi	complement activation [GO:0006956]; complement activation, classical pathway [GO:0006958]; in utero embryonic development [GO:0001701]; innate immune response [GO:0045087]; killing of cells of another organism [GO:0031640]; positive regulation of immune response [GO:0050778]	extracellular exosome [GO:0070062]; extracellular region [GO:0005576]; extracellular space [GO:0005615]; membrane attack complex [GO:0005579]; plasma membrane [GO:0005886]
LC-MS/MS	SELL		SELL	P14151	Hemostasis	Hemostasis; ImmuneAdaptative; ImmuneInnate;	LYAM1_HUMAN	L-selectin (CD62 antigen-like family member L) (Leukocyte adhesion molecule 1) (LAM-1) (Leukocyte surface antigen Leu-8) (Leukocyte-endothelial cell adhesion molecule 1) (LECAM1) (Lymph node homing receptor) (TQ1) (gp90-MEL) (CD antigen CD62L)	372	3D-structure;Alternative initiation;Calcium;Cell adhesion;Cell membrane;Disulfide bond;EGF-like domain;Glycoprotein;Lectin;Membrane;Metal-binding;Reference proteome;Repeat;Signal;Sushi;Transmembrane;Transmembrane helix	calcium-dependent cell-cell adhesion via plasma membrane cell adhesion molecules [GO:0016339]; cell adhesion [GO:0007155]; heterophilic cell-cell adhesion via plasma membrane cell adhesion molecules [GO:0007157]; leukocyte cell-cell adhesion [GO:0007159]; leukocyte tethering or rolling [GO:0050901]; response to cytokine [GO:0034097]	external side of plasma membrane [GO:0009897]; extracellular space [GO:0005615]; plasma membrane [GO:0005886]; secretory granule membrane [GO:0030667]
LC-MS/MS	CPN1		CPN1	P15169	Complement Cascade	ComplementCascade; ImmuneInnate;	CBPN_HUMAN	Carboxypeptidase N catalytic chain (CPN) (EC 3.4.17.3) (Anaphylatoxin inactivator) (Arginine carboxypeptidase) (Carboxypeptidase N polypeptide 1) (Carboxypeptidase N small subunit) (Kininase-1) (Lysine carboxypeptidase) (Plasma carboxypeptidase B) (Serum carboxypeptidase N) (SCPN)	458	3D-structure;Carboxypeptidase;Direct protein sequencing;Disease variant;Disulfide bond;Glycoprotein;Hydrolase;Metal-binding;Metalloprotease;Protease;Reference proteome;Secreted;Signal;Zinc	bradykinin catabolic process [GO:0010815]; peptide metabolic process [GO:0006518]; protein catabolic process [GO:0030163]; protein processing [GO:0016485]; response to glucocorticoid [GO:0051384]	extracellular region [GO:0005576]; extracellular space [GO:0005615]
LC-MS/MS	IGLL1		IGLL1	P15814	Immune Adaptative	ImmuneAdaptative;	IGLL1_HUMAN	Immunoglobulin lambda-like polypeptide 1 (CD179 antigen-like family member B) (Ig lambda-5) (Immunoglobulin omega polypeptide) (Immunoglobulin-related protein 14.1) (CD antigen CD179b)	213	3D-structure;Alternative splicing;Disease variant;Disulfide bond;Endoplasmic reticulum;Immunoglobulin domain;Reference proteome;Secreted;Signal	immune response [GO:0006955]; immunoglobulin mediated immune response [GO:0016064]	endoplasmic reticulum [GO:0005783]; extracellular region [GO:0005576]; IgG immunoglobulin complex [GO:0071735]; membrane [GO:0016020]
LC-MS/MS	IGFBP2		IGFBP2	P18065	Orphans	Orphans;	IBP2_HUMAN	Insulin-like growth factor-binding protein 2 (IBP-2) (IGF-binding protein 2) (IGFBP-2)	325	3D-structure;Direct protein sequencing;Disulfide bond;Glycoprotein;Growth factor binding;Growth regulation;Reference proteome;Secreted;Signal	cellular response to hormone stimulus [GO:0032870]; female pregnancy [GO:0007565]; negative regulation of canonical Wnt signaling pathway [GO:0090090]; positive regulation of activated T cell proliferation [GO:0042104]; regulation of insulin-like growth factor receptor signaling pathway [GO:0043567]; response to estradiol [GO:0032355]; response to estrogen [GO:0043627]; response to glucocorticoid…	apical plasma membrane [GO:0016324]; extracellular exosome [GO:0070062]; extracellular region [GO:0005576]; extracellular space [GO:0005615]
LC-MS/MS	LBP		LBP	P18428	Other Immune-related pathways	ImmuneInnate;	LBP_HUMAN	Lipopolysaccharide-binding protein (LBP)	481	Antibiotic;Antimicrobial;Direct protein sequencing;Disulfide bond;Glycoprotein;Immunity;Innate immunity;Lipid transport;Membrane;Reference proteome;Secreted;Signal;Transport	acute-phase response [GO:0006953]; cell surface pattern recognition receptor signaling pathway [GO:0002752]; cellular defense response [GO:0006968]; cellular response to lipopolysaccharide [GO:0071222]; cellular response to lipoteichoic acid [GO:0071223]; defense response to Gram-negative bacterium [GO:0050829]; defense response to Gram-positive bacterium [GO:0050830]; detection of molecule of ba…	cell surface [GO:0009986]; extracellular exosome [GO:0070062]; extracellular region [GO:0005576]; extracellular space [GO:0005615]; membrane [GO:0016020]
LC-MS/MS	ORM2		ORM2	P19652	Hemostasis	Hemostasis; ImmuneInnate;	A1AG2_HUMAN	Alpha-1-acid glycoprotein 2 (AGP 2) (Orosomucoid-2) (OMD 2)	201	3D-structure;Acute phase;Disulfide bond;Glycoprotein;Pyrrolidone carboxylic acid;Reference proteome;Secreted;Signal;Transport	acute-phase response [GO:0006953]; positive regulation of interleukin-1 beta production [GO:0032731]; positive regulation of interleukin-1 production [GO:0032732]; positive regulation of tumor necrosis factor production [GO:0032760]; regulation of immune system process [GO:0002682]	azurophil granule lumen [GO:0035578]; blood microparticle [GO:0072562]; collagen-containing extracellular matrix [GO:0062023]; extracellular exosome [GO:0070062]; extracellular region [GO:0005576]; extracellular space [GO:0005615]; platelet alpha granule lumen [GO:0031093]; specific granule lumen [GO:0035580]
LC-MS/MS	ITIH2		ITIH2	P19823	Orphans	Orphans;	ITIH2_HUMAN	Inter-alpha-trypsin inhibitor heavy chain H2 (ITI heavy chain H2) (ITI-HC2) (Inter-alpha-inhibitor heavy chain 2) (Inter-alpha-trypsin inhibitor complex component II) (Serum-derived hyaluronan-associated protein) (SHAP)	946	Direct protein sequencing;Disulfide bond;Gamma-carboxyglutamic acid;Glycoprotein;Phosphoprotein;Protease inhibitor;Proteoglycan;Reference proteome;Secreted;Serine protease inhibitor;Signal	hyaluronan metabolic process [GO:0030212]	blood microparticle [GO:0072562]; collagen-containing extracellular matrix [GO:0062023]; endoplasmic reticulum lumen [GO:0005788]; extracellular exosome [GO:0070062]; extracellular region [GO:0005576]
LC-MS/MS	ITIH1		ITIH1	P19827	Orphans	Orphans;	ITIH1_HUMAN	Inter-alpha-trypsin inhibitor heavy chain H1 (ITI heavy chain H1) (ITI-HC1) (Inter-alpha-inhibitor heavy chain 1) (Inter-alpha-trypsin inhibitor complex component III) (Serum-derived hyaluronan-associated protein) (SHAP)	911	3D-structure;Alternative splicing;Direct protein sequencing;Disulfide bond;Glycoprotein;Phosphoprotein;Protease inhibitor;Proteoglycan;Reference proteome;Secreted;Serine protease inhibitor;Signal	hyaluronan metabolic process [GO:0030212]	blood microparticle [GO:0072562]; collagen-containing extracellular matrix [GO:0062023]; extracellular exosome [GO:0070062]; extracellular region [GO:0005576]
LC-MS/MS	PZP		PZP	P20742	Orphans	Orphans;	PZP_HUMAN	Pregnancy zone protein (C3 and PZP-like alpha-2-macroglobulin domain-containing protein 6)	1482	Alternative splicing;Bait region;Direct protein sequencing;Disulfide bond;Glycoprotein;Protease inhibitor;Reference proteome;Secreted;Serine protease inhibitor;Signal;Thioester bond	female pregnancy [GO:0007565]	blood microparticle [GO:0072562]; extracellular exosome [GO:0070062]; extracellular region [GO:0005576]; extracellular space [GO:0005615]
LC-MS/MS	C4BPB		C4BPB	P20851	Complement Cascade	ComplementCascade; ImmuneInnate;	C4BPB_HUMAN	C4b-binding protein beta chain	252	Alternative splicing;Complement pathway;Disulfide bond;Glycoprotein;Immunity;Innate immunity;Reference proteome;Repeat;Secreted;Signal;Sushi	blood coagulation [GO:0007596]; complement activation, classical pathway [GO:0006958]; innate immune response [GO:0045087]; negative regulation of complement activation, classical pathway [GO:0045959]; positive regulation of protein catabolic process [GO:0045732]; regulation of opsonization [GO:1903027]; response to symbiotic bacterium [GO:0009609]	extracellular region [GO:0005576]; extracellular space [GO:0005615]; plasma membrane [GO:0005886]
LC-MS/MS	GPX3		GPX3	P22352	Orphans	Orphans;	GPX3_HUMAN	Glutathione peroxidase 3 (GPx-3) (GSHPx-3) (EC 1.11.1.9) (Extracellular glutathione peroxidase) (Plasma glutathione peroxidase) (GPx-P) (GSHPx-P)	226	3D-structure;Direct protein sequencing;Oxidoreductase;Peroxidase;Reference proteome;Secreted;Selenocysteine;Signal	hydrogen peroxide catabolic process [GO:0042744]; response to lipid hydroperoxide [GO:0006982]	extracellular exosome [GO:0070062]; extracellular region [GO:0005576]; extracellular space [GO:0005615]
LC-MS/MS	CPN2		CPN2	P22792	Complement Cascade	ComplementCascade; ImmuneInnate;	CPN2_HUMAN	Carboxypeptidase N subunit 2 (Carboxypeptidase N 83 kDa chain) (Carboxypeptidase N large subunit) (Carboxypeptidase N polypeptide 2) (Carboxypeptidase N regulatory subunit)	545	Direct protein sequencing;Disulfide bond;Glycoprotein;Leucine-rich repeat;Reference proteome;Repeat;Secreted;Signal	protein stabilization [GO:0050821]	blood microparticle [GO:0072562]; extracellular exosome [GO:0070062]; extracellular matrix [GO:0031012]; extracellular region [GO:0005576]; extracellular space [GO:0005615]
LC-MS/MS	PROZ		PROZ	P22891	Hemostasis	Hemostasis;	PROZ_HUMAN	Vitamin K-dependent protein Z	400	3D-structure;Alternative splicing;Blood coagulation;Calcium;Cleavage on pair of basic residues;Direct protein sequencing;Disulfide bond;EGF-like domain;Gamma-carboxyglutamic acid;Glycoprotein;Hemostasis;Hydroxylation;Reference proteome;Repeat;Secreted;Serine protease homolog;Signal	blood coagulation [GO:0007596]; proteolysis [GO:0006508]	endoplasmic reticulum lumen [GO:0005788]; extracellular exosome [GO:0070062]; extracellular space [GO:0005615]; Golgi lumen [GO:0005796]
LC-MS/MS	IGHV1-2		IGHV1-2	P23083	Immune Adaptative	ImmuneAdaptative;	HV102_HUMAN	Immunoglobulin heavy variable 1-2 (Ig heavy chain V-I region ND) (Ig heavy chain V-I region V35)	117	3D-structure;Adaptive immunity;Cell membrane;Direct protein sequencing;Disulfide bond;Immunity;Immunoglobulin;Immunoglobulin domain;Membrane;Pyrrolidone carboxylic acid;Reference proteome;Secreted;Signal	immune response [GO:0006955]; immunoglobulin mediated immune response [GO:0016064]	blood microparticle [GO:0072562]; extracellular region [GO:0005576]; immunoglobulin complex [GO:0019814]; plasma membrane [GO:0005886]
LC-MS/MS	FBLN1		FBLN1	P23142	Orphans	Orphans;	FBLN1_HUMAN	Fibulin-1 (FIBL-1)	703	Alternative splicing;Calcium;Chromosomal rearrangement;Direct protein sequencing;Disulfide bond;EGF-like domain;Extracellular matrix;Glycoprotein;Host-virus interaction;Reference proteome;Repeat;Secreted;Signal	blood coagulation, fibrin clot formation [GO:0072378]; embryo implantation [GO:0007566]; extracellular matrix organization [GO:0030198]; negative regulation of cell adhesion [GO:0007162]; negative regulation of cell motility [GO:2000146]; negative regulation of ERK1 and ERK2 cascade [GO:0070373]; negative regulation of protein phosphorylation [GO:0001933]; negative regulation of stem cell prolife…	basement membrane [GO:0005604]; collagen-containing extracellular matrix [GO:0062023]; elastic fiber [GO:0071953]; endosome [GO:0005768]; extracellular exosome [GO:0070062]; extracellular matrix [GO:0031012]; extracellular region [GO:0005576]; extracellular space [GO:0005615]; Golgi transport complex [GO:0017119]; membrane [GO:0016020]; trans-Golgi network [GO:0005802]
LC-MS/MS	AZGP1		AZGP1	P25311	Orphans	Orphans;	ZA2G_HUMAN	Zinc-alpha-2-glycoprotein (Zn-alpha-2-GP) (Zn-alpha-2-glycoprotein)	298	3D-structure;Direct protein sequencing;Disulfide bond;Glycoprotein;Pyrrolidone carboxylic acid;Reference proteome;Secreted;Signal	cell adhesion [GO:0007155]; detection of chemical stimulus involved in sensory perception of bitter taste [GO:0001580]; immune response [GO:0006955]; negative regulation of cell population proliferation [GO:0008285]; retina homeostasis [GO:0001895]	collagen-containing extracellular matrix [GO:0062023]; external side of plasma membrane [GO:0009897]; extracellular exosome [GO:0070062]; extracellular region [GO:0005576]; extracellular space [GO:0005615]; nucleus [GO:0005634]
LC-MS/MS	MST1		MST1	P26927	Orphans	Orphans;	HGFL_HUMAN	Hepatocyte growth factor-like protein (Macrophage stimulatory protein) (Macrophage-stimulating protein) (MSP) [Cleaved into: Hepatocyte growth factor-like protein alpha chain; Hepatocyte growth factor-like protein beta chain]	711	3D-structure;Direct protein sequencing;Disulfide bond;Glycoprotein;Kringle;Reference proteome;Repeat;Secreted;Serine protease homolog;Signal	negative regulation of gluconeogenesis [GO:0045721]; proteolysis [GO:0006508]; regulation of cAMP-dependent protein kinase activity [GO:2000479]; regulation of receptor signaling pathway via JAK-STAT [GO:0046425]	collagen-containing extracellular matrix [GO:0062023]; extracellular region [GO:0005576]; extracellular space [GO:0005615]
LC-MS/MS			MST1L	Q2TV78	Orphans	Orphans;	MST1L_HUMAN	Putative macrophage stimulating 1-like protein (Brain rescue factor 1) (BRF-1) (Hepatocyte growth factor-like protein homolog)	715	Alternative splicing;Disulfide bond;Hydrolase;Kringle;Protease;Reference proteome;Repeat;Secreted;Serine protease homolog;Signal	proteolysis [GO:0006508]; regulation of receptor signaling pathway via JAK-STAT [GO:0046425]	extracellular space [GO:0005615]
LC-MS/MS	PON1		PON1	P27169	Lipids	Lipids;	PON1_HUMAN	Serum paraoxonase/arylesterase 1 (PON 1) (EC 3.1.1.2) (EC 3.1.1.81) (EC 3.1.8.1) (Aromatic esterase 1) (A-esterase 1) (K-45) (Serum aryldialkylphosphatase 1)	355	3D-structure;Calcium;Direct protein sequencing;Disulfide bond;Glycoprotein;HDL;Hydrolase;Metal-binding;Reference proteome;Secreted;Signal	aromatic compound catabolic process [GO:0019439]; carboxylic acid catabolic process [GO:0046395]; cholesterol metabolic process [GO:0008203]; organophosphate catabolic process [GO:0046434]; phosphatidylcholine metabolic process [GO:0046470]; positive regulation of binding [GO:0051099]; positive regulation of cholesterol efflux [GO:0010875]; positive regulation of transporter activity [GO:0032411]…	blood microparticle [GO:0072562]; endoplasmic reticulum membrane [GO:0005789]; extracellular exosome [GO:0070062]; extracellular region [GO:0005576]; extracellular space [GO:0005615]; high-density lipoprotein particle [GO:0034364]; spherical high-density lipoprotein particle [GO:0034366]
LC-MS/MS	CFP		CFP	P27918	Complement Cascade	ComplementCascade; ImmuneInnate;	PROP_HUMAN	Properdin (Complement factor P)	469	3D-structure;Complement alternate pathway;Disease variant;Disulfide bond;Glycoprotein;Immunity;Innate immunity;Reference proteome;Repeat;Secreted;Signal	complement activation [GO:0006956]; complement activation, alternative pathway [GO:0006957]; defense response to bacterium [GO:0042742]; immune response [GO:0006955]; positive regulation of immune response [GO:0050778]; positive regulation of opsonization [GO:1903028]	cytoplasmic side of Golgi membrane [GO:0098548]; endoplasmic reticulum lumen [GO:0005788]; extracellular region [GO:0005576]; extracellular space [GO:0005615]; specific granule lumen [GO:0035580]; tertiary granule lumen [GO:1904724]
LC-MS/MS	SERPINA4		SERPINA4	P29622	Hemostasis	Hemostasis;	KAIN_HUMAN	Kallistatin (Kallikrein inhibitor) (Peptidase inhibitor 4) (PI-4) (Serpin A4)	427	3D-structure;Direct protein sequencing;Glycoprotein;Protease inhibitor;Reference proteome;Secreted;Serine protease inhibitor;Signal		extracellular exosome [GO:0070062]; extracellular region [GO:0005576]; extracellular space [GO:0005615]; platelet dense granule lumen [GO:0031089]
LC-MS/MS	PRDX(1-2)		PRDX2	P32119	Orphans	Orphans;	PRDX2_HUMAN	Peroxiredoxin-2 (EC 1.11.1.24) (Natural killer cell-enhancing factor B) (NKEF-B) (PRP) (Thiol-specific antioxidant protein) (TSA) (Thioredoxin peroxidase 1) (Thioredoxin-dependent peroxide reductase 1) (Thioredoxin-dependent peroxiredoxin 2)	198	3D-structure;Acetylation;Alternative splicing;Antioxidant;Cytoplasm;Direct protein sequencing;Disulfide bond;Oxidoreductase;Peroxidase;Phosphoprotein;Redox-active center;Reference proteome	cell redox homeostasis [GO:0045454]; cellular response to oxidative stress [GO:0034599]; defense response to tumor cell [GO:0002357]; extrinsic apoptotic signaling pathway [GO:0097191]; hydrogen peroxide catabolic process [GO:0042744]; leukocyte activation [GO:0045321]; negative regulation of apoptotic process [GO:0043066]; negative regulation of extrinsic apoptotic signaling pathway in absence o…	cytoplasm [GO:0005737]; cytosol [GO:0005829]; extracellular exosome [GO:0070062]
LC-MS/MS			PRDX1	Q06830	Orphans	Orphans;	PRDX1_HUMAN	Peroxiredoxin-1 (EC 1.11.1.24) (Natural killer cell-enhancing factor A) (NKEF-A) (Proliferation-associated gene protein) (PAG) (Thioredoxin peroxidase 2) (Thioredoxin-dependent peroxide reductase 2) (Thioredoxin-dependent peroxiredoxin 1)	199	3D-structure;Acetylation;Antioxidant;Cytoplasm;Direct protein sequencing;Disulfide bond;Isopeptide bond;Oxidoreductase;Peroxidase;Phosphoprotein;Redox-active center;Reference proteome;Ubl conjugation	cell population proliferation [GO:0008283]; cell redox homeostasis [GO:0045454]; erythrocyte homeostasis [GO:0034101]; fibroblast proliferation [GO:0048144]; hydrogen peroxide catabolic process [GO:0042744]; leukocyte activation [GO:0045321]; natural killer cell activation [GO:0030101]; natural killer cell mediated cytotoxicity [GO:0042267]; regulation of non-canonical NF-kappaB signal transducti…	cytoplasm [GO:0005737]; cytosol [GO:0005829]; extracellular exosome [GO:0070062]; extracellular space [GO:0005615]; melanosome [GO:0042470]; nucleus [GO:0005634]
LC-MS/MS	CTNNB1		CTNNB1	P35222	Other Immune-related pathways	ImmuneInnate;	CTNB1_HUMAN	Catenin beta-1 (Beta-catenin)	781	3D-structure;Acetylation;Activator;Cell adhesion;Cell junction;Cell membrane;Cell projection;Chromosomal rearrangement;Cytoplasm;Cytoskeleton;Disease variant;Glycoprotein;Host-virus interaction;Intellectual disability;Membrane;Neurogenesis;Nucleus;Phosphoprotein;Reference proteome;Repeat;S-nitrosylation;Synapse;Transcription;Transcription regulation;Ubl conjugation;Wnt signaling pathway	acinar cell differentiation [GO:0090425]; adherens junction assembly [GO:0034333]; anterior/posterior axis specification [GO:0009948]; apoptotic signaling pathway [GO:0097190]; astrocyte-dopaminergic neuron signaling [GO:0036520]; bone resorption [GO:0045453]; branching involved in blood vessel morphogenesis [GO:0001569]; branching involved in ureteric bud morphogenesis [GO:0001658]; canonical NF…	adherens junction [GO:0005912]; apical part of cell [GO:0045177]; apicolateral plasma membrane [GO:0016327]; basolateral plasma membrane [GO:0016323]; beta-catenin destruction complex [GO:0030877]; beta-catenin-ICAT complex [GO:1990711]; beta-catenin-TCF complex [GO:1990907]; beta-catenin-TCF7L2 complex [GO:0070369]; bicellular tight junction [GO:0005923]; catenin complex [GO:0016342]; cell corte…
LC-MS/MS	SAA4	X	SAA4	P35542	Orphans	Orphans;	SAA4_HUMAN	Serum amyloid A-4 protein (Constitutively expressed serum amyloid A protein) (C-SAA)	130	Acute phase;Direct protein sequencing;Glycoprotein;HDL;Reference proteome;Secreted;Signal	acute-phase response [GO:0006953]	extracellular exosome [GO:0070062]; extracellular region [GO:0005576]; high-density lipoprotein particle [GO:0034364]
LC-MS/MS	IGFALS		IGFALS	P35858	Orphans	Orphans;	ALS_HUMAN	Insulin-like growth factor-binding protein complex acid labile subunit (ALS)	605	3D-structure;Alternative splicing;Cell adhesion;Direct protein sequencing;Disease variant;Glycoprotein;Leucine-rich repeat;Reference proteome;Repeat;Secreted;Signal	cell adhesion [GO:0007155]; signal transduction [GO:0007165]	extracellular exosome [GO:0070062]; extracellular matrix [GO:0031012]; extracellular region [GO:0005576]; extracellular space [GO:0005615]; insulin-like growth factor ternary complex [GO:0042567]; plasma membrane [GO:0005886]
LC-MS/MS	SERPINF1		SERPINF1	P36955	Orphans	Orphans;	PEDF_HUMAN	Pigment epithelium-derived factor (PEDF) (Cell proliferation-inducing gene 35 protein) (EPC-1) (Serpin F1)	418	3D-structure;Direct protein sequencing;Dwarfism;Glycoprotein;Osteogenesis imperfecta;Phosphoprotein;Pyrrolidone carboxylic acid;Reference proteome;Secreted;Signal	cellular response to cobalt ion [GO:0071279]; cellular response to dexamethasone stimulus [GO:0071549]; cellular response to glucose stimulus [GO:0071333]; cellular response to retinoic acid [GO:0071300]; epithelial cell proliferation involved in prostate gland development [GO:0060767]; kidney development [GO:0001822]; negative regulation of angiogenesis [GO:0016525]; negative regulation of endot…	axon hillock [GO:0043203]; basement membrane [GO:0005604]; collagen-containing extracellular matrix [GO:0062023]; extracellular exosome [GO:0070062]; extracellular region [GO:0005576]; extracellular space [GO:0005615]; melanosome [GO:0042470]; perinuclear region of cytoplasm [GO:0048471]
LC-MS/MS	CFHR2		CFHR2	P36980	Complement Cascade	ComplementCascade; ImmuneInnate;	FHR2_HUMAN	Complement factor H-related protein 2 (FHR-2) (DDESK59) (H factor-like 3) (H factor-like protein 2)	270	3D-structure;Alternative splicing;Direct protein sequencing;Disulfide bond;Glycoprotein;Reference proteome;Repeat;Secreted;Signal;Sushi	complement activation [GO:0006956]; cytolysis by host of symbiont cells [GO:0051838]; negative regulation of protein binding [GO:0032091]	extracellular region [GO:0005576]; extracellular space [GO:0005615]; protein-containing complex [GO:0032991]
LC-MS/MS	PTGDS		PTGDS	P41222	Lipids	Lipids;	PTGDS_HUMAN	Prostaglandin-H2 D-isomerase (EC 5.3.99.2) (Beta-trace protein) (Cerebrin-28) (Glutathione-independent PGD synthase) (Lipocalin-type prostaglandin-D synthase) (L-PGDS) (Prostaglandin-D2 synthase) (PGD2 synthase) (PGDS) (PGDS2)	190	3D-structure;Cytoplasm;Direct protein sequencing;Disulfide bond;Endoplasmic reticulum;Fatty acid biosynthesis;Fatty acid metabolism;Glycoprotein;Golgi apparatus;Isomerase;Lipid biosynthesis;Lipid metabolism;Mast cell degranulation;Membrane;Nucleus;Prostaglandin biosynthesis;Prostaglandin metabolism;Reference proteome;Secreted;Signal;Transport	cyclooxygenase pathway [GO:0019371]; gene expression [GO:0010467]; mast cell degranulation [GO:0043303]; negative regulation of male germ cell proliferation [GO:2000255]; prostaglandin biosynthetic process [GO:0001516]; regulation of circadian sleep/wake cycle, sleep [GO:0045187]; response to glucocorticoid [GO:0051384]	endoplasmic reticulum membrane [GO:0005789]; extracellular exosome [GO:0070062]; extracellular region [GO:0005576]; extracellular space [GO:0005615]; Golgi apparatus [GO:0005794]; nuclear membrane [GO:0031965]; perinuclear region of cytoplasm [GO:0048471]; rough endoplasmic reticulum [GO:0005791]
LC-MS/MS	BTD		BTD	P43251	Orphans	Orphans;	BTD_HUMAN	Biotinidase (Biotinase) (EC 3.5.1.12)	543	Alternative splicing;Direct protein sequencing;Disease variant;Glycoprotein;Hydrolase;Reference proteome;Secreted;Signal	biotin metabolic process [GO:0006768]; central nervous system development [GO:0007417]	extracellular exosome [GO:0070062]; extracellular region [GO:0005576]; extracellular space [GO:0005615]; mitochondrial matrix [GO:0005759]
LC-MS/MS	AFM		AFM	P43652	Orphans	Orphans;	AFAM_HUMAN	Afamin (Alpha-albumin) (Alpha-Alb)	599	3D-structure;Direct protein sequencing;Disulfide bond;Glycoprotein;Protein transport;Reference proteome;Repeat;Secreted;Signal;Transport	protein stabilization [GO:0050821]; protein transport within extracellular region [GO:0071693]; vitamin transport [GO:0051180]	blood microparticle [GO:0072562]; cytoplasm [GO:0005737]; extracellular exosome [GO:0070062]; extracellular region [GO:0005576]; extracellular space [GO:0005615]
LC-MS/MS	MASP1		MASP1	P48740	Complement Cascade	ComplementCascade; ImmuneInnate;	MASP1_HUMAN	Mannan-binding lectin serine protease 1 (EC 3.4.21.-) (Complement factor MASP-3) (Complement-activating component of Ra-reactive factor) (Mannose-binding lectin-associated serine protease 1) (MASP-1) (Mannose-binding protein-associated serine protease) (Ra-reactive factor serine protease p100) (RaRF) (Serine protease 5) [Cleaved into: Mannan-binding lectin serine protease 1 heavy chain; Mannan-bi…	699	3D-structure;Alternative splicing;Autocatalytic cleavage;Calcium;Complement activation lectin pathway;Direct protein sequencing;Disease variant;Disulfide bond;EGF-like domain;Glycoprotein;Hydrolase;Hydroxylation;Immunity;Innate immunity;Metal-binding;Protease;Reference proteome;Repeat;Secreted;Serine protease;Signal;Sushi	complement activation, lectin pathway [GO:0001867]; negative regulation of complement activation [GO:0045916]; zymogen activation [GO:0031638]	cytosol [GO:0005829]; extracellular region [GO:0005576]; extracellular space [GO:0005615]; nucleoplasm [GO:0005654]
LC-MS/MS	COMP;THBS4		COMP	P49747	Orphans	Orphans;	COMP_HUMAN	Cartilage oligomeric matrix protein (COMP) (Thrombospondin-5) (TSP5)	757	3D-structure;Alternative splicing;Apoptosis;Calcium;Cell adhesion;Direct protein sequencing;Disease variant;Disulfide bond;Dwarfism;EGF-like domain;Extracellular matrix;Glycoprotein;Heparin-binding;Reference proteome;Repeat;Secreted;Signal	animal organ morphogenesis [GO:0009887]; apoptotic process [GO:0006915]; artery morphogenesis [GO:0048844]; BMP signaling pathway [GO:0030509]; bone mineralization [GO:0030282]; cartilage homeostasis [GO:1990079]; cellular senescence [GO:0090398]; chondrocyte development [GO:0002063]; chondrocyte proliferation [GO:0035988]; collagen fibril organization [GO:0030199]; growth plate cartilage develop…	collagen-containing extracellular matrix [GO:0062023]; extracellular exosome [GO:0070062]; extracellular matrix [GO:0031012]; extracellular region [GO:0005576]; extracellular space [GO:0005615]; protein-containing complex [GO:0032991]
LC-MS/MS			THBS4	P35443	Orphans	Orphans;	TSP4_HUMAN	Thrombospondin-4	961	Calcium;Cell adhesion;Disulfide bond;EGF-like domain;Endoplasmic reticulum;Extracellular matrix;Glycoprotein;Growth factor;Mitogen;Reference proteome;Repeat;Sarcoplasmic reticulum;Secreted;Signal;Tissue remodeling;Unfolded protein response	behavioral response to pain [GO:0048266]; endothelial cell-cell adhesion [GO:0071603]; myoblast migration [GO:0051451]; negative regulation of angiogenesis [GO:0016525]; positive regulation of cell division [GO:0051781]; positive regulation of endothelial cell proliferation [GO:0001938]; positive regulation of neutrophil chemotaxis [GO:0090023]; positive regulation of peptidyl-tyrosine phosphoryl…	basement membrane [GO:0005604]; collagen-containing extracellular matrix [GO:0062023]; endoplasmic reticulum [GO:0005783]; extracellular exosome [GO:0070062]; extracellular region [GO:0005576]; extracellular space [GO:0005615]; sarcoplasmic reticulum [GO:0016529]
LC-MS/MS	SELENOP		SELENOP	P49908	Hemostasis	Hemostasis;	SEPP1_HUMAN	Selenoprotein P (SeP)	381	Direct protein sequencing;Glycoprotein;Phosphoprotein;Reference proteome;Secreted;Selenium;Selenocysteine;Signal	brain development [GO:0007420]; locomotory behavior [GO:0007626]; post-embryonic development [GO:0009791]; regulation of growth [GO:0040008]; response to oxidative stress [GO:0006979]; selenium compound metabolic process [GO:0001887]; sexual reproduction [GO:0019953]	extracellular exosome [GO:0070062]; extracellular region [GO:0005576]; platelet dense granule lumen [GO:0031089]
LC-MS/MS	CAMP		CAMP	P49913	Other Immune-related pathways	ImmuneInnate;	CAMP_HUMAN	Cathelicidin antimicrobial peptide (18 kDa cationic antimicrobial protein) (CAP-18) (hCAP-18) [Cleaved into: Antibacterial peptide FALL-39 (FALL-39 peptide antibiotic); Antibacterial peptide LL-37; Antibacterial peptide KR-20; Antibacterial peptide LL-23; Antibacterial peptide LL-29; Antibacterial peptide KS-30; Antibacterial peptide RK-31; Antibacterial peptide FF-33]	170	3D-structure;Antibiotic;Antimicrobial;Cleavage on pair of basic residues;Direct protein sequencing;Disulfide bond;Immunity;Innate immunity;Pharmaceutical;Reference proteome;Secreted;Signal	amyloid fibril formation [GO:1990000]; antibacterial humoral response [GO:0019731]; antimicrobial humoral immune response mediated by antimicrobial peptide [GO:0061844]; cellular response to interleukin-1 [GO:0071347]; cellular response to interleukin-6 [GO:0071354]; cellular response to lipopolysaccharide [GO:0071222]; cellular response to peptidoglycan [GO:0071224]; cellular response to tumor n…	cell projection [GO:0042995]; extracellular exosome [GO:0070062]; extracellular region [GO:0005576]; extracellular space [GO:0005615]; specific granule [GO:0042581]; specific granule lumen [GO:0035580]; tertiary granule lumen [GO:1904724]
LC-MS/MS	LUM		LUM	P51884	Orphans	Orphans;	LUM_HUMAN	Lumican (Keratan sulfate proteoglycan lumican) (KSPG lumican)	338	Direct protein sequencing;Disulfide bond;Extracellular matrix;Glycoprotein;Leucine-rich repeat;Phosphoprotein;Proteoglycan;Pyrrolidone carboxylic acid;Reference proteome;Repeat;Secreted;Signal;Sulfation	collagen fibril organization [GO:0030199]; positive regulation of transcription by RNA polymerase II [GO:0045944]; positive regulation of transforming growth factor beta1 production [GO:0032914]; visual perception [GO:0007601]	collagen-containing extracellular matrix [GO:0062023]; extracellular exosome [GO:0070062]; extracellular matrix [GO:0031012]; extracellular region [GO:0005576]; extracellular space [GO:0005615]; fibrillar collagen trimer [GO:0005583]; Golgi lumen [GO:0005796]; lysosomal lumen [GO:0043202]
LC-MS/MS	CRISP3		CRISP3	P54108	Other Immune-related pathways	ImmuneInnate;	CRIS3_HUMAN	Cysteine-rich secretory protein 3 (CRISP-3) (Specific granule protein of 28 kDa) (SGP28)	245	Alternative splicing;Disulfide bond;Glycoprotein;Reference proteome;Secreted;Signal	defense response [GO:0006952]; innate immune response [GO:0045087]	extracellular matrix [GO:0031012]; extracellular region [GO:0005576]; extracellular space [GO:0005615]; specific granule [GO:0042581]; specific granule lumen [GO:0035580]; tertiary granule lumen [GO:1904724]
LC-MS/MS	PLTP		PLTP	P55058	Orphans	Orphans;	PLTP_HUMAN	Phospholipid transfer protein (Lipid transfer protein II)	493	Alternative splicing;Direct protein sequencing;Disulfide bond;Glycoprotein;Lipid transport;Nucleus;Reference proteome;Secreted;Signal;Transport	ceramide transport [GO:0035627]; flagellated sperm motility [GO:0030317]; glycolipid transport [GO:0046836]; high-density lipoprotein particle remodeling [GO:0034375]; lipid metabolic process [GO:0006629]; lipid transport [GO:0006869]; phospholipid transport [GO:0015914]; positive regulation of cholesterol efflux [GO:0010875]; vitamin E biosynthetic process [GO:0010189]	extracellular region [GO:0005576]; extracellular space [GO:0005615]; high-density lipoprotein particle [GO:0034364]; nucleus [GO:0005634]
LC-MS/MS	MYL6(B)		MYL6	P60660	Orphans	Orphans;	MYL6_HUMAN	Myosin light polypeptide 6 (17 kDa myosin light chain) (LC17) (Myosin light chain 3) (MLC-3) (Myosin light chain alkali 3) (Myosin light chain A3) (Smooth muscle and nonmuscle myosin light chain alkali 6)	151	Acetylation;Alternative splicing;Direct protein sequencing;Motor protein;Muscle protein;Myosin;Phosphoprotein;Reference proteome;Repeat	muscle contraction [GO:0006936]; muscle filament sliding [GO:0030049]; skeletal muscle tissue development [GO:0007519]	brush border [GO:0005903]; cytosol [GO:0005829]; extracellular exosome [GO:0070062]; membrane [GO:0016020]; myosin complex [GO:0016459]; myosin II complex [GO:0016460]; unconventional myosin complex [GO:0016461]; vesicle [GO:0031982]
LC-MS/MS			MYL6B	P14649	Orphans	Orphans;	MYL6B_HUMAN	Myosin light chain 6B (Myosin light chain 1 slow-twitch muscle A isoform) (MLC1sa) (Smooth muscle and nonmuscle myosin light chain alkali 6B)	208	3D-structure;Motor protein;Muscle protein;Myosin;Reference proteome;Repeat	muscle contraction [GO:0006936]; muscle filament sliding [GO:0030049]; skeletal muscle tissue development [GO:0007519]	cytosol [GO:0005829]; extracellular exosome [GO:0070062]; muscle myosin complex [GO:0005859]; myosin complex [GO:0016459]; myosin II complex [GO:0016460]; unconventional myosin complex [GO:0016461]
LC-MS/MS	ACTB		ACTB	P60709	Hemostasis	Hemostasis; ImmuneInnate;	ACTB_HUMAN	Actin, cytoplasmic 1 (EC 3.6.4.-) (Beta-actin) [Cleaved into: Actin, cytoplasmic 1, N-terminally processed]	375	3D-structure;Acetylation;ATP-binding;Cytoplasm;Cytoskeleton;Deafness;Direct protein sequencing;Disease variant;Dystonia;Hydrolase;Intellectual disability;Isopeptide bond;Methylation;Nucleotide-binding;Nucleus;Oxidation;Reference proteome;Ubl conjugation	adherens junction assembly [GO:0034333]; apical protein localization [GO:0045176]; axonogenesis [GO:0007409]; cell motility [GO:0048870]; cellular response to cytochalasin B [GO:0072749]; chromatin remodeling [GO:0006338]; establishment or maintenance of cell polarity [GO:0007163]; maintenance of blood-brain barrier [GO:0035633]; morphogenesis of a polarized epithelium [GO:0001738]; negative regu…	actin cytoskeleton [GO:0015629]; actin filament [GO:0005884]; adherens junction [GO:0005912]; apical junction complex [GO:0043296]; axon [GO:0030424]; bBAF complex [GO:0140092]; blood microparticle [GO:0072562]; brahma complex [GO:0035060]; brush border [GO:0005903]; calyx of Held [GO:0044305]; cell-cell junction [GO:0005911]; chromatin [GO:0000785]; cortical cytoskeleton [GO:0030863]; cytoplasm …
LC-MS/MS			POTEF	A5A3E0	Hemostasis	Hemostasis; ImmuneInnate;	POTEF_HUMAN	POTE ankyrin domain family member F (ANKRD26-like family C member 1B) (Chimeric POTE-actin protein)	1075	ANK repeat;Coiled coil;Cytoplasm;Reference proteome;Repeat	axonogenesis [GO:0007409]; cell motility [GO:0048870]; retina homeostasis [GO:0001895]	actin filament [GO:0005884]; axon [GO:0030424]; blood microparticle [GO:0072562]; cell cortex [GO:0005938]; cytoplasm [GO:0005737]; extracellular exosome [GO:0070062]; extracellular space [GO:0005615]; membrane [GO:0016020]; NuA4 histone acetyltransferase complex [GO:0035267]; synapse [GO:0045202]
LC-MS/MS			POTEKP	Q9BYX7	Hemostasis	Hemostasis; ImmuneInnate;	ACTBM_HUMAN	Putative beta-actin-like protein 3 (Kappa-actin) (POTE ankyrin domain family member K)	375	ATP-binding;Cytoplasm;Cytoskeleton;Methylation;Nucleotide-binding;Oxidation;Reference proteome	axonogenesis [GO:0007409]; cell motility [GO:0048870]	actin filament [GO:0005884]; axon [GO:0030424]; cytoplasm [GO:0005737]; cytosol [GO:0005829]; extracellular exosome [GO:0070062]; extracellular region [GO:0005576]; membrane [GO:0016020]; NuA4 histone acetyltransferase complex [GO:0035267]; synapse [GO:0045202]
LC-MS/MS			POTEI	P0CG38	Hemostasis	Hemostasis; ImmuneInnate;	POTEI_HUMAN	POTE ankyrin domain family member I	1075	ANK repeat;Coiled coil;Reference proteome;Repeat	axonogenesis [GO:0007409]; cell motility [GO:0048870]; retina homeostasis [GO:0001895]	actin filament [GO:0005884]; axon [GO:0030424]; cytoplasm [GO:0005737]; extracellular exosome [GO:0070062]; extracellular space [GO:0005615]; membrane [GO:0016020]; NuA4 histone acetyltransferase complex [GO:0035267]; synapse [GO:0045202]
LC-MS/MS			POTEJ	P0CG39	Hemostasis	Hemostasis; ImmuneInnate;	POTEJ_HUMAN	POTE ankyrin domain family member J	1038	ANK repeat;Coiled coil;Reference proteome;Repeat	axonogenesis [GO:0007409]; cell motility [GO:0048870]; retina homeostasis [GO:0001895]	actin filament [GO:0005884]; axon [GO:0030424]; cytoplasm [GO:0005737]; extracellular exosome [GO:0070062]; extracellular space [GO:0005615]; membrane [GO:0016020]; NuA4 histone acetyltransferase complex [GO:0035267]; synapse [GO:0045202]
LC-MS/MS	LYZ		LYZ	P61626	Other Immune-related pathways	ImmuneInnate;	LYSC_HUMAN	Lysozyme C (EC 3.2.1.17) (1,4-beta-N-acetylmuramidase C)	148	3D-structure;Amyloid;Amyloidosis;Antimicrobial;Bacteriolytic enzyme;Direct protein sequencing;Disease variant;Disulfide bond;Glycosidase;Hydrolase;Reference proteome;Secreted;Signal	antimicrobial humoral response [GO:0019730]; defense response to bacterium [GO:0042742]; defense response to Gram-negative bacterium [GO:0050829]; defense response to Gram-positive bacterium [GO:0050830]; inflammatory response [GO:0006954]; killing of cells of another organism [GO:0031640]; metabolic process [GO:0008152]; retina homeostasis [GO:0001895]	azurophil granule lumen [GO:0035578]; extracellular exosome [GO:0070062]; extracellular region [GO:0005576]; extracellular space [GO:0005615]; specific granule lumen [GO:0035580]; tertiary granule lumen [GO:1904724]
LC-MS/MS	B2M		B2M	P61769	Immune Adaptative	ImmuneAdaptative; ImmuneInnate;	B2MG_HUMAN	Beta-2-microglobulin [Cleaved into: Beta-2-microglobulin form pI 5.3]	119	3D-structure;Amyloid;Amyloidosis;Direct protein sequencing;Disease variant;Disulfide bond;Glycation;Glycoprotein;Immunity;Immunoglobulin domain;MHC I;Pyrrolidone carboxylic acid;Reference proteome;Secreted;Signal	amyloid fibril formation [GO:1990000]; antigen processing and presentation of endogenous peptide antigen via MHC class I [GO:0019885]; antigen processing and presentation of exogenous peptide antigen via MHC class II [GO:0019886]; antigen processing and presentation of exogenous protein antigen via MHC class Ib, TAP-dependent [GO:0002481]; cellular response to iron ion [GO:0071281]; cellular resp…	cytosol [GO:0005829]; early endosome lumen [GO:0031905]; early endosome membrane [GO:0031901]; endoplasmic reticulum [GO:0005783]; endoplasmic reticulum lumen [GO:0005788]; ER to Golgi transport vesicle membrane [GO:0012507]; external side of plasma membrane [GO:0009897]; extracellular exosome [GO:0070062]; extracellular region [GO:0005576]; extracellular space [GO:0005615]; focal adhesion [GO:00…
LC-MS/MS	PPIA		PPIA	P62937	Hemostasis	Hemostasis; ImmuneAdaptative; ImmuneInnate;	PPIA_HUMAN	Peptidyl-prolyl cis-trans isomerase A (PPIase A) (EC 5.2.1.8) (Cyclophilin A) (Cyclosporin A-binding protein) (Rotamase A) [Cleaved into: Peptidyl-prolyl cis-trans isomerase A, N-terminally processed]	165	3D-structure;Acetylation;Alternative splicing;Apoptosis;Cytoplasm;Direct protein sequencing;Glycoprotein;Host-virus interaction;Isomerase;Isopeptide bond;Nucleus;Phosphoprotein;Reference proteome;Rotamase;Secreted;Ubl conjugation	activation of protein kinase B activity [GO:0032148]; apoptotic process [GO:0006915]; cell adhesion molecule production [GO:0060352]; cellular response to oxidative stress [GO:0034599]; endothelial cell activation [GO:0042118]; leukocyte chemotaxis [GO:0030595]; lipid droplet organization [GO:0034389]; negative regulation of oxidative stress-induced intrinsic apoptotic signaling pathway [GO:19021…	cytoplasm [GO:0005737]; cytosol [GO:0005829]; extracellular exosome [GO:0070062]; extracellular region [GO:0005576]; extracellular space [GO:0005615]; ficolin-1-rich granule lumen [GO:1904813]; focal adhesion [GO:0005925]; membrane [GO:0016020]; nucleus [GO:0005634]; protein-containing complex [GO:0032991]; secretory granule lumen [GO:0034774]; vesicle [GO:0031982]
LC-MS/MS			PPIAL4C	A0A0B4J2A2	Hemostasis	Hemostasis; ImmuneAdaptative; ImmuneInnate;	PAL4C_HUMAN	Peptidyl-prolyl cis-trans isomerase A-like 4C (PPIase A-like 4C) (EC 5.2.1.8)	164	Cytoplasm;Isomerase;Reference proteome;Rotamase	protein folding [GO:0006457]	cytoplasm [GO:0005737]; intracellular membrane-bounded organelle [GO:0043231]
LC-MS/MS			PPIAL4A	Q9Y536	Hemostasis	Hemostasis; ImmuneAdaptative; ImmuneInnate;	PAL4A_HUMAN	Peptidyl-prolyl cis-trans isomerase A-like 4A (PPIase A-like 4A) (EC 5.2.1.8) (Chromosome one-amplified sequence 2) (COAS-2) (Cyclophilin homolog overexpressed in liver cancer)	164	Cytoplasm;Isomerase;Reference proteome;Rotamase	protein folding [GO:0006457]	cytoplasm [GO:0005737]; extracellular exosome [GO:0070062]; intracellular membrane-bounded organelle [GO:0043231]
LC-MS/MS	TPM(1-4)		TPM4	P67936	Orphans	Orphans;	TPM4_HUMAN	Tropomyosin alpha-4 chain (TM30p1) (Tropomyosin-4)	248	Acetylation;Actin-binding;Alternative splicing;Calcium;Coiled coil;Cytoplasm;Cytoskeleton;Direct protein sequencing;Metal-binding;Muscle protein;Phosphoprotein;Reference proteome	actin filament organization [GO:0007015]; muscle contraction [GO:0006936]; osteoblast differentiation [GO:0001649]	actin filament [GO:0005884]; cortical cytoskeleton [GO:0030863]; cytoskeleton [GO:0005856]; cytosol [GO:0005829]; extracellular exosome [GO:0070062]; focal adhesion [GO:0005925]; membrane [GO:0016020]; muscle thin filament tropomyosin [GO:0005862]; podosome [GO:0002102]; stress fiber [GO:0001725]
LC-MS/MS			TPM1	P09493	Orphans	Orphans;	TPM1_HUMAN	Tropomyosin alpha-1 chain (Alpha-tropomyosin) (Tropomyosin-1)	284	3D-structure;Acetylation;Actin-binding;Alternative splicing;Cardiomyopathy;Coiled coil;Cytoplasm;Cytoskeleton;Direct protein sequencing;Disease variant;Muscle protein;Phosphoprotein;Reference proteome	actin filament organization [GO:0007015]; cardiac muscle contraction [GO:0060048]; cellular response to reactive oxygen species [GO:0034614]; cytoskeleton organization [GO:0007010]; muscle filament sliding [GO:0030049]; negative regulation of cell migration [GO:0030336]; negative regulation of vascular associated smooth muscle cell migration [GO:1904753]; negative regulation of vascular associate…	actin cytoskeleton [GO:0015629]; actin filament [GO:0005884]; bleb [GO:0032059]; cytoskeleton [GO:0005856]; cytosol [GO:0005829]; muscle thin filament tropomyosin [GO:0005862]; ruffle membrane [GO:0032587]; sarcomere [GO:0030017]; stress fiber [GO:0001725]
LC-MS/MS			TPM2	P07951	Orphans	Orphans;	TPM2_HUMAN	Tropomyosin beta chain (Beta-tropomyosin) (Tropomyosin-2)	284	Acetylation;Actin-binding;Alternative splicing;Coiled coil;Cytoplasm;Cytoskeleton;Direct protein sequencing;Disease variant;Muscle protein;Nemaline myopathy;Phosphoprotein;Reference proteome	actin filament organization [GO:0007015]; muscle contraction [GO:0006936]; regulation of ATP-dependent activity [GO:0043462]	actin cytoskeleton [GO:0015629]; actin filament [GO:0005884]; cytosol [GO:0005829]; muscle thin filament tropomyosin [GO:0005862]
LC-MS/MS			TPM3	P06753	Orphans	Orphans;	TPM3_HUMAN	Tropomyosin alpha-3 chain (Gamma-tropomyosin) (Tropomyosin-3) (Tropomyosin-5) (hTM5)	285	3D-structure;Acetylation;Actin-binding;Alternative splicing;Chromosomal rearrangement;Coiled coil;Cytoplasm;Cytoskeleton;Direct protein sequencing;Disease variant;Muscle protein;Nemaline myopathy;Phosphoprotein;Proto-oncogene;Reference proteome	actin filament organization [GO:0007015]; muscle contraction [GO:0006936]	actin cytoskeleton [GO:0015629]; actin filament [GO:0005884]; cytoskeleton [GO:0005856]; cytosol [GO:0005829]; extracellular exosome [GO:0070062]; muscle thin filament tropomyosin [GO:0005862]; stress fiber [GO:0001725]
LC-MS/MS	ACT(A1-2,C1,G2)		ACTA1	P68133	Orphans	Orphans;	ACTS_HUMAN	Actin, alpha skeletal muscle (EC 3.6.4.-) (Alpha-actin-1) [Cleaved into: Actin, alpha skeletal muscle, intermediate form]	377	3D-structure;Acetylation;ATP-binding;Cytoplasm;Cytoskeleton;Disease variant;Hydrolase;Isopeptide bond;Methylation;Muscle protein;Nemaline myopathy;Nucleotide-binding;Oxidation;Reference proteome	cellular response to organonitrogen compound [GO:0071417]; mesenchyme migration [GO:0090131]; muscle contraction [GO:0006936]; positive regulation of gene expression [GO:0010628]; response to extracellular stimulus [GO:0009991]; response to mechanical stimulus [GO:0009612]; response to steroid hormone [GO:0048545]; skeletal muscle fiber adaptation [GO:0043503]; skeletal muscle fiber development […	actin cytoskeleton [GO:0015629]; actin filament [GO:0005884]; blood microparticle [GO:0072562]; cell body [GO:0044297]; cytosol [GO:0005829]; extracellular exosome [GO:0070062]; extracellular space [GO:0005615]; filopodium [GO:0030175]; lamellipodium [GO:0030027]; sarcomere [GO:0030017]; stress fiber [GO:0001725]; striated muscle thin filament [GO:0005865]
LC-MS/MS			ACTC1	P68032	Orphans	Orphans;	ACTC_HUMAN	Actin, alpha cardiac muscle 1 (EC 3.6.4.-) (Alpha-cardiac actin) [Cleaved into: Actin, alpha cardiac muscle 1, intermediate form]	377	3D-structure;Acetylation;ATP-binding;Atrial septal defect;Cardiomyopathy;Cytoplasm;Cytoskeleton;Disease variant;Hydrolase;Isopeptide bond;Methylation;Muscle protein;Nucleotide-binding;Oxidation;Reference proteome	actin filament organization [GO:0007015]; actin filament-based movement [GO:0030048]; actin-myosin filament sliding [GO:0033275]; actomyosin structure organization [GO:0031032]; cardiac muscle tissue morphogenesis [GO:0055008]; cardiac myofibril assembly [GO:0055003]; heart contraction [GO:0060047]; mesenchyme migration [GO:0090131]; negative regulation of apoptotic process [GO:0043066]; positive…	actin filament [GO:0005884]; blood microparticle [GO:0072562]; cell body [GO:0044297]; cytoplasm [GO:0005737]; cytosol [GO:0005829]; extracellular exosome [GO:0070062]; extracellular space [GO:0005615]; filopodium [GO:0030175]; focal adhesion [GO:0005925]; glutamatergic synapse [GO:0098978]; I band [GO:0031674]; lamellipodium [GO:0030027]; membrane [GO:0016020]; sarcomere [GO:0030017]
LC-MS/MS			ACTG2	P63267	Orphans	Orphans;	ACTH_HUMAN	Actin, gamma-enteric smooth muscle (EC 3.6.4.-) (Alpha-actin-3) (Gamma-2-actin) (Smooth muscle gamma-actin) [Cleaved into: Actin, gamma-enteric smooth muscle, intermediate form]	376	3D-structure;Acetylation;Alternative splicing;ATP-binding;Cytoplasm;Cytoskeleton;Disease variant;Hydrolase;Isopeptide bond;Methylation;Muscle protein;Nucleotide-binding;Oxidation;Reference proteome	mesenchyme migration [GO:0090131]; positive regulation of gene expression [GO:0010628]	blood microparticle [GO:0072562]; cell body [GO:0044297]; cell periphery [GO:0071944]; cytoplasm [GO:0005737]; cytoskeleton [GO:0005856]; cytosol [GO:0005829]; extracellular exosome [GO:0070062]; extracellular space [GO:0005615]; filopodium [GO:0030175]; lamellipodium [GO:0030027]; myosin filament [GO:0032982]
LC-MS/MS			ACTA2	P62736	Orphans	Orphans;	ACTA_HUMAN	Actin, aortic smooth muscle (EC 3.6.4.-) (Alpha-actin-2) (Cell growth-inhibiting gene 46 protein) [Cleaved into: Actin, aortic smooth muscle, intermediate form]	377	Acetylation;Aortic aneurysm;ATP-binding;Cytoplasm;Cytoskeleton;Disease variant;Hydrolase;Isopeptide bond;Methylation;Muscle protein;Nucleotide-binding;Oxidation;Reference proteome	cellular response to transforming growth factor beta stimulus [GO:0071560]; glomerular mesangial cell development [GO:0072144]; juxtaglomerular apparatus development [GO:0072051]; mesenchyme migration [GO:0090131]; positive regulation of ERK1 and ERK2 cascade [GO:0070374]; positive regulation of gene expression [GO:0010628]; positive regulation of hepatic stellate cell activation [GO:2000491]; po…	basement membrane [GO:0005604]; cell body [GO:0044297]; cytoplasm [GO:0005737]; cytosol [GO:0005829]; extracellular exosome [GO:0070062]; extracellular space [GO:0005615]; filopodium [GO:0030175]; lamellipodium [GO:0030027]; motile cilium [GO:0031514]; protein-containing complex [GO:0032991]; smooth muscle contractile fiber [GO:0030485]; stress fiber [GO:0001725]
LC-MS/MS	HBB		HBB	P68871	Hemostasis	Hemostasis; ImmuneInnate;	HBB_HUMAN	Hemoglobin subunit beta (Beta-globin) (Hemoglobin beta chain) [Cleaved into: LVV-hemorphin-7; Spinorphin]	147	3D-structure;Acetylation;Congenital dyserythropoietic anemia;Direct protein sequencing;Disease variant;Glycation;Glycoprotein;Heme;Hereditary hemolytic anemia;Hypotensive agent;Iron;Metal-binding;Oxygen transport;Phosphoprotein;Pyruvate;Reference proteome;S-nitrosylation;Transport;Vasoactive	blood vessel diameter maintenance [GO:0097746]; carbon dioxide transport [GO:0015670]; cellular oxidant detoxification [GO:0098869]; hydrogen peroxide catabolic process [GO:0042744]; nitric oxide transport [GO:0030185]; oxygen transport [GO:0015671]; platelet aggregation [GO:0070527]; positive regulation of nitric oxide biosynthetic process [GO:0045429]; regulation of blood pressure [GO:0008217];…	blood microparticle [GO:0072562]; cytosol [GO:0005829]; endocytic vesicle lumen [GO:0071682]; extracellular exosome [GO:0070062]; extracellular region [GO:0005576]; extracellular space [GO:0005615]; ficolin-1-rich granule lumen [GO:1904813]; haptoglobin-hemoglobin complex [GO:0031838]; hemoglobin complex [GO:0005833]; tertiary granule lumen [GO:1904724]
LC-MS/MS	HB(A,Z)		HBA1;	P69905	Orphans	Orphans;	HBA_HUMAN	Hemoglobin subunit alpha (Alpha-globin) (Hemoglobin alpha chain) [Cleaved into: Hemopressin]	142	3D-structure;Acetylation;Direct protein sequencing;Disease variant;Glycation;Glycoprotein;Heme;Hereditary hemolytic anemia;Iron;Metal-binding;Oxygen transport;Phosphoprotein;Reference proteome;Transport	carbon dioxide transport [GO:0015670]; cellular oxidant detoxification [GO:0098869]; hydrogen peroxide catabolic process [GO:0042744]; nitric oxide transport [GO:0030185]; oxygen transport [GO:0015671]; response to hydrogen peroxide [GO:0042542]	blood microparticle [GO:0072562]; cytosol [GO:0005829]; endocytic vesicle lumen [GO:0071682]; extracellular exosome [GO:0070062]; extracellular region [GO:0005576]; extracellular space [GO:0005615]; haptoglobin-hemoglobin complex [GO:0031838]; hemoglobin complex [GO:0005833]; membrane [GO:0016020]
LC-MS/MS			HBZ	P02008	Orphans	Orphans;	HBAZ_HUMAN	Hemoglobin subunit zeta (HBAZ) (Hemoglobin zeta chain) (Zeta-globin)	142	3D-structure;Acetylation;Direct protein sequencing;Heme;Iron;Metal-binding;Oxygen transport;Phosphoprotein;Reference proteome;Transport	carbon dioxide transport [GO:0015670]; cellular oxidant detoxification [GO:0098869]; hydrogen peroxide catabolic process [GO:0042744]; oxygen transport [GO:0015671]	blood microparticle [GO:0072562]; extracellular exosome [GO:0070062]; haptoglobin-hemoglobin complex [GO:0031838]; hemoglobin complex [GO:0005833]
LC-MS/MS	GPLD1		GPLD1	P80108	Orphans	Orphans;	PHLD_HUMAN	Phosphatidylinositol-glycan-specific phospholipase D (PI-G PLD) (EC 3.1.4.50) (Glycoprotein phospholipase D) (Glycosyl-phosphatidylinositol-specific phospholipase D) (GPI-PLD) (GPI-specific phospholipase D)	840	Alternative splicing;Direct protein sequencing;Glycoprotein;Hydrolase;Lipid metabolism;Reference proteome;Repeat;Secreted;Signal	cell migration involved in sprouting angiogenesis [GO:0002042]; cellular response to calcium ion [GO:0071277]; cellular response to cholesterol [GO:0071397]; cellular response to insulin stimulus [GO:0032869]; cellular response to pH [GO:0071467]; cellular response to triglyceride [GO:0071401]; cellular response to xenobiotic stimulus [GO:0071466]; chondrocyte differentiation [GO:0002062]; comple…	cytoplasm [GO:0005737]; extracellular exosome [GO:0070062]; extracellular matrix [GO:0031012]; extracellular region [GO:0005576]; extracellular space [GO:0005615]; intracellular membrane-bounded organelle [GO:0043231]; lysosomal membrane [GO:0005765]
LC-MS/MS	IGLV3-21		IGLV3-21	P80748	Immune Adaptative	ImmuneAdaptative;	LV321_HUMAN	Immunoglobulin lambda variable 3-21 (Ig lambda chain V-III region LOI) (Ig lambda chain V-V region DEL) (Ig lambda chain V-VII region MOT)	117	Adaptive immunity;Cell membrane;Direct protein sequencing;Disulfide bond;Immunity;Immunoglobulin;Immunoglobulin domain;Membrane;Reference proteome;Secreted;Signal	adaptive immune response [GO:0002250]; immune response [GO:0006955]	blood microparticle [GO:0072562]; extracellular exosome [GO:0070062]; extracellular region [GO:0005576]; extracellular space [GO:0005615]; immunoglobulin complex [GO:0019814]; plasma membrane [GO:0005886]
LC-MS/MS	HNRNPU		HNRNPU	Q00839	Orphans	Orphans;	HNRPU_HUMAN	Heterogeneous nuclear ribonucleoprotein U (hnRNP U) (GRIP120) (Nuclear p120 ribonucleoprotein) (Scaffold-attachment factor A) (SAF-A) (p120) (pp120)	825	3D-structure;Acetylation;Activator;ADP-ribosylation;Alternative splicing;ATP-binding;Biological rhythms;Cell cycle;Cell division;Centromere;Chromatin regulator;Chromosome;Citrullination;Cytoplasm;Cytoskeleton;Developmental protein;Differentiation;Direct protein sequencing;Disease variant;DNA-binding;Epilepsy;Host-virus interaction;Isopeptide bond;Kinetochore;Methylation;Mitosis;mRNA processing;mR…	adaptive thermogenesis [GO:1990845]; cardiac muscle cell development [GO:0055013]; cell cycle [GO:0007049]; cell division [GO:0051301]; cellular response to glucocorticoid stimulus [GO:0071385]; cellular response to leukemia inhibitory factor [GO:1990830]; chromatin organization [GO:0006325]; circadian regulation of gene expression [GO:0032922]; CRD-mediated mRNA stabilization [GO:0070934]; dendr…	catalytic step 2 spliceosome [GO:0071013]; cell surface [GO:0009986]; centrosome [GO:0005813]; CRD-mediated mRNA stability complex [GO:0070937]; cytoplasmic ribonucleoprotein granule [GO:0036464]; cytosol [GO:0005829]; dendrite cytoplasm [GO:0032839]; inactive sex chromosome [GO:0098577]; kinetochore [GO:0000776]; membrane [GO:0016020]; midbody [GO:0030496]; mitotic spindle [GO:0072686]; mitotic …
LC-MS/MS	CFHR3		CFHR3	Q02985	Complement Cascade	ComplementCascade; ImmuneInnate;	FHR3_HUMAN	Complement factor H-related protein 3 (FHR-3) (DOWN16) (H factor-like protein 3)	330	Alternative splicing;Disulfide bond;Glycoprotein;Hemolytic uremic syndrome;Reference proteome;Repeat;Secreted;Signal;Sushi	complement activation [GO:0006956]	blood microparticle [GO:0072562]; extracellular exosome [GO:0070062]; extracellular space [GO:0005615]
LC-MS/MS	CFHR1		CFHR1	Q03591	Complement Cascade	ComplementCascade; ImmuneInnate;	FHR1_HUMAN	Complement factor H-related protein 1 (FHR-1) (H factor-like protein 1) (FHL-1) (H-factor-like 1) (H36)	330	3D-structure;Disulfide bond;Glycoprotein;Hemolytic uremic syndrome;Reference proteome;Repeat;Secreted;Signal;Sushi	complement activation [GO:0006956]; cytolysis by host of symbiont cells [GO:0051838]; negative regulation of protein binding [GO:0032091]	blood microparticle [GO:0072562]; extracellular region [GO:0005576]; extracellular space [GO:0005615]; protein-containing complex [GO:0032991]
LC-MS/MS	HGFAC		HGFAC	Q04756	Orphans	Orphans;	HGFA_HUMAN	Hepatocyte growth factor activator (HGF activator) (HGFA) (EC 3.4.21.-) [Cleaved into: Hepatocyte growth factor activator short chain; Hepatocyte growth factor activator long chain]	655	3D-structure;Direct protein sequencing;Disulfide bond;EGF-like domain;Glycoprotein;Hydrolase;Kringle;Protease;Reference proteome;Repeat;Secreted;Serine protease;Signal;Zymogen	blood coagulation [GO:0007596]; proteolysis [GO:0006508]; zymogen activation [GO:0031638]	cytosol [GO:0005829]; extracellular region [GO:0005576]; extracellular space [GO:0005615]; rough endoplasmic reticulum [GO:0005791]
LC-MS/MS	ITIH3		ITIH3	Q06033	Hemostasis	Hemostasis;	ITIH3_HUMAN	Inter-alpha-trypsin inhibitor heavy chain H3 (ITI heavy chain H3) (ITI-HC3) (Inter-alpha-inhibitor heavy chain 3) (Serum-derived hyaluronan-associated protein) (SHAP)	890	Alternative splicing;Direct protein sequencing;Glycoprotein;Protease inhibitor;Proteoglycan;Reference proteome;Secreted;Serine protease inhibitor;Signal	hyaluronan metabolic process [GO:0030212]	extracellular exosome [GO:0070062]; extracellular region [GO:0005576]; platelet dense granule lumen [GO:0031089]
LC-MS/MS	PTPN11		PTPN11	Q06124	Hemostasis	Hemostasis; ImmuneAdaptative; ImmuneInnate;	PTN11_HUMAN	Tyrosine-protein phosphatase non-receptor type 11 (EC 3.1.3.48) (Protein-tyrosine phosphatase 1D) (PTP-1D) (Protein-tyrosine phosphatase 2C) (PTP-2C) (SH-PTP2) (SHP-2) (Shp2) (SH-PTP3)	593	3D-structure;Acetylation;Alternative splicing;Cytoplasm;Deafness;Disease variant;Hydrolase;Nucleus;Phosphoprotein;Protein phosphatase;Reference proteome;Repeat;SH2 domain	atrioventricular canal development [GO:0036302]; axonogenesis [GO:0007409]; Bergmann glial cell differentiation [GO:0060020]; brain development [GO:0007420]; cellular response to epidermal growth factor stimulus [GO:0071364]; cerebellar cortex formation [GO:0021697]; cytokine-mediated signaling pathway [GO:0019221]; DNA damage checkpoint signaling [GO:0000077]; ephrin receptor signaling pathway […	cytoplasm [GO:0005737]; cytosol [GO:0005829]; nucleoplasm [GO:0005654]; nucleus [GO:0005634]; protein-containing complex [GO:0032991]
LC-MS/MS	LGALS3BP		LGALS3BP	Q08380	Hemostasis	Hemostasis;	LG3BP_HUMAN	Galectin-3-binding protein (Basement membrane autoantigen p105) (Lectin galactoside-binding soluble 3-binding protein) (Mac-2-binding protein) (MAC2BP) (Mac-2 BP) (Tumor-associated antigen 90K)	585	3D-structure;Cell adhesion;Direct protein sequencing;Disulfide bond;Extracellular matrix;Glycoprotein;Reference proteome;Secreted;Signal	cell adhesion [GO:0007155]; cellular defense response [GO:0006968]; signal transduction [GO:0007165]	blood microparticle [GO:0072562]; collagen-containing extracellular matrix [GO:0062023]; extracellular exosome [GO:0070062]; extracellular region [GO:0005576]; extracellular space [GO:0005615]; membrane [GO:0016020]; platelet dense granule lumen [GO:0031089]
LC-MS/MS	EFEMP1		EFEMP1	Q12805	Orphans	Orphans;	FBLN3_HUMAN	EGF-containing fibulin-like extracellular matrix protein 1 (Extracellular protein S1-5) (Fibrillin-like protein) (Fibulin-3) (FIBL-3)	493	Alternative splicing;Calcium;Disease variant;Disulfide bond;EGF-like domain;Extracellular matrix;Glycoprotein;Growth factor;Reference proteome;Repeat;Secreted;Signal	camera-type eye development [GO:0043010]; embryonic eye morphogenesis [GO:0048048]; epidermal growth factor receptor signaling pathway [GO:0007173]; negative regulation of chondrocyte differentiation [GO:0032331]; peptidyl-tyrosine phosphorylation [GO:0018108]; post-embryonic eye morphogenesis [GO:0048050]; regulation of DNA-templated transcription [GO:0006355]; visual perception [GO:0007601]	collagen-containing extracellular matrix [GO:0062023]; extracellular exosome [GO:0070062]; extracellular matrix [GO:0031012]; extracellular region [GO:0005576]; extracellular space [GO:0005615]
LC-MS/MS	SPP2		SPP2	Q13103	Hemostasis	Hemostasis;	SPP24_HUMAN	Secreted phosphoprotein 24 (Spp-24) (Secreted phosphoprotein 2)	211	Disulfide bond;Phosphoprotein;Reference proteome;Secreted;Signal	bone remodeling [GO:0046849]; skeletal system development [GO:0001501]	collagen-containing extracellular matrix [GO:0062023]; endoplasmic reticulum lumen [GO:0005788]; extracellular region [GO:0005576]; platelet dense granule lumen [GO:0031089]
LC-MS/MS	PPFIA1		PPFIA1	Q13136	Orphans	Orphans;	LIPA1_HUMAN	Liprin-alpha-1 (LAR-interacting protein 1) (LIP-1) (Protein tyrosine phosphatase receptor type f polypeptide-interacting protein alpha-1) (PTPRF-interacting protein alpha-1)	1202	3D-structure;Alternative splicing;Coiled coil;Cytoplasm;Phosphoprotein;Reference proteome;Repeat	cell-matrix adhesion [GO:0007160]; negative regulation of protein localization to plasma membrane [GO:1903077]; negative regulation of stress fiber assembly [GO:0051497]; regulation of postsynaptic membrane neurotransmitter receptor levels [GO:0099072]; signal transduction [GO:0007165]; synapse organization [GO:0050808]	axon [GO:0030424]; cytoplasm [GO:0005737]; cytosol [GO:0005829]; focal adhesion [GO:0005925]; presynaptic active zone [GO:0048786]; protein-containing complex [GO:0032991]; Schaffer collateral - CA1 synapse [GO:0098685]; spine apparatus [GO:0097444]
LC-MS/MS	MMRN1		MMRN1	Q13201	Hemostasis	Hemostasis;	MMRN1_HUMAN	Multimerin-1 (EMILIN-4) (Elastin microfibril interface located protein 4) (Elastin microfibril interfacer 4) (Endothelial cell multimerin) [Cleaved into: Platelet glycoprotein Ia*; 155 kDa platelet multimerin (p-155) (p155)]	1228	Alternative splicing;Coiled coil;Direct protein sequencing;Disulfide bond;EGF-like domain;Glycoprotein;Reference proteome;Secreted;Signal	blood coagulation [GO:0007596]; cell adhesion [GO:0007155]; cell adhesion mediated by integrin [GO:0033627]; negative regulation of wound healing [GO:0061045]; positive regulation of platelet aggregation [GO:1901731]	collagen-containing extracellular matrix [GO:0062023]; extracellular region [GO:0005576]; multimerin complex [GO:1990972]; platelet alpha granule [GO:0031091]; platelet alpha granule lumen [GO:0031093]
LC-MS/MS	APOF		APOF	Q13790	Orphans	Orphans;	APOF_HUMAN	Apolipoprotein F (Apo-F) (Lipid transfer inhibitor protein) (LTIP)	326	Cholesterol metabolism;Direct protein sequencing;Glycoprotein;HDL;LDL;Lipid metabolism;Lipid transport;Phosphoprotein;Reference proteome;Secreted;Signal;Steroid metabolism;Sterol metabolism;Transport	cholesterol metabolic process [GO:0008203]; lipid metabolic process [GO:0006629]; lipid transport [GO:0006869]	extracellular space [GO:0005615]; high-density lipoprotein particle [GO:0034364]; low-density lipoprotein particle [GO:0034362]
LC-MS/MS	HABP2		HABP2	Q14520	Orphans	Orphans;	HABP2_HUMAN	Hyaluronan-binding protein 2 (EC 3.4.21.-) (Factor VII-activating protease) (Factor seven-activating protease) (FSAP) (Hepatocyte growth factor activator-like protein) (Plasma hyaluronan-binding protein) [Cleaved into: Hyaluronan-binding protein 2 50 kDa heavy chain; Hyaluronan-binding protein 2 50 kDa heavy chain alternate form; Hyaluronan-binding protein 2 27 kDa light chain; Hyaluronan-binding…	560	Alternative splicing;Cleavage on pair of basic residues;Direct protein sequencing;Disulfide bond;EGF-like domain;Glycoprotein;Hydrolase;Kringle;Protease;Reference proteome;Repeat;Secreted;Serine protease;Signal	cell adhesion [GO:0007155]; proteolysis [GO:0006508]	extracellular region [GO:0005576]; extracellular space [GO:0005615]
LC-MS/MS	ITIH4		ITIH4	Q14624	Hemostasis	Hemostasis;	ITIH4_HUMAN	Inter-alpha-trypsin inhibitor heavy chain H4 (ITI heavy chain H4) (ITI-HC4) (Inter-alpha-inhibitor heavy chain 4) (Inter-alpha-trypsin inhibitor family heavy chain-related protein) (IHRP) (Plasma kallikrein sensitive glycoprotein 120) (Gp120) (PK-120) [Cleaved into: 70 kDa inter-alpha-trypsin inhibitor heavy chain H4; 35 kDa inter-alpha-trypsin inhibitor heavy chain H4]	930	Acute phase;Alternative splicing;Direct protein sequencing;Disulfide bond;Glycoprotein;Protease inhibitor;Reference proteome;Secreted;Serine protease inhibitor;Signal	acute-phase response [GO:0006953]; hyaluronan metabolic process [GO:0030212]; response to cytokine [GO:0034097]	blood microparticle [GO:0072562]; collagen-containing extracellular matrix [GO:0062023]; extracellular exosome [GO:0070062]; extracellular region [GO:0005576]; plasma membrane [GO:0005886]; platelet dense granule lumen [GO:0031089]
LC-MS/MS	MDC1		MDC1	Q14676	Orphans	Orphans;	MDC1_HUMAN	Mediator of DNA damage checkpoint protein 1 (Nuclear factor with BRCT domains 1)	2089	3D-structure;Acetylation;Alternative splicing;Cell cycle;Chromosome;DNA damage;DNA repair;Isopeptide bond;Methylation;Nucleus;Phosphoprotein;Reference proteome;Repeat;Ubl conjugation	DNA repair [GO:0006281]; mitotic intra-S DNA damage checkpoint signaling [GO:0031573]; positive regulation of transcription initiation by RNA polymerase II [GO:0060261]	chromosome [GO:0005694]; focal adhesion [GO:0005925]; nuclear body [GO:0016604]; nucleoplasm [GO:0005654]; nucleus [GO:0005634]; site of double-strand break [GO:0035861]
LC-MS/MS	PCOLCE		PCOLCE	Q15113	Orphans	Orphans;	PCOC1_HUMAN	Procollagen C-endopeptidase enhancer 1 (Procollagen COOH-terminal proteinase enhancer 1) (PCPE-1) (Procollagen C-proteinase enhancer 1) (Type 1 procollagen C-proteinase enhancer protein) (Type I procollagen COOH-terminal proteinase enhancer)	449	3D-structure;Direct protein sequencing;Disulfide bond;Glycoprotein;Phosphoprotein;Reference proteome;Repeat;Secreted;Signal	collagen biosynthetic process [GO:0032964]; proteolysis [GO:0006508]	collagen-containing extracellular matrix [GO:0062023]; extracellular exosome [GO:0070062]; extracellular region [GO:0005576]; extracellular space [GO:0005615]
LC-MS/MS	ADIPOQ		ADIPOQ	Q15848	Orphans	Orphans;	ADIPO_HUMAN	Adiponectin (30 kDa adipocyte complement-related protein) (Adipocyte complement-related 30 kDa protein) (ACRP30) (Adipocyte, C1q and collagen domain-containing protein) (Adipose most abundant gene transcript 1 protein) (apM-1) (Gelatin-binding protein)	244	3D-structure;Collagen;Diabetes mellitus;Direct protein sequencing;Disease variant;Disulfide bond;Glycoprotein;Hormone;Hydroxylation;Obesity;Pharmaceutical;Reference proteome;Repeat;Secreted;Signal	brown fat cell differentiation [GO:0050873]; cellular response to cAMP [GO:0071320]; cellular response to epinephrine stimulus [GO:0071872]; cellular response to insulin stimulus [GO:0032869]; cellular response to xenobiotic stimulus [GO:0071466]; circadian rhythm [GO:0007623]; detection of oxidative stress [GO:0070994]; fatty acid beta-oxidation [GO:0006635]; fatty acid oxidation [GO:0019395]; g…	cell surface [GO:0009986]; collagen trimer [GO:0005581]; collagen-containing extracellular matrix [GO:0062023]; endoplasmic reticulum [GO:0005783]; extracellular region [GO:0005576]; extracellular space [GO:0005615]
LC-MS/MS	ECM1		ECM1	Q16610	Hemostasis	Hemostasis;	ECM1_HUMAN	Extracellular matrix protein 1 (Secretory component p85)	540	Alternative splicing;Angiogenesis;Biomineralization;Disease variant;Extracellular matrix;Glycoprotein;Mineral balance;Osteogenesis;Reference proteome;Repeat;Secreted;Signal	angiogenesis [GO:0001525]; biomineral tissue development [GO:0031214]; chondrocyte development [GO:0002063]; endochondral bone growth [GO:0003416]; inflammatory response [GO:0006954]; negative regulation of bone mineralization [GO:0030502]; negative regulation of cytokine-mediated signaling pathway [GO:0001960]; negative regulation of peptidase activity [GO:0010466]; ossification [GO:0001503]; po…	collagen-containing extracellular matrix [GO:0062023]; extracellular exosome [GO:0070062]; extracellular matrix [GO:0031012]; extracellular region [GO:0005576]; extracellular space [GO:0005615]; platelet dense granule lumen [GO:0031089]
LC-MS/MS	ACTBL2		ACTBL2	Q562R1	Orphans	Orphans;	ACTBL_HUMAN	Beta-actin-like protein 2 (Kappa-actin)	376	ATP-binding;Cytoplasm;Cytoskeleton;Nucleotide-binding;Oxidation;Reference proteome	axonogenesis [GO:0007409]; cell motility [GO:0048870]	actin filament [GO:0005884]; axon [GO:0030424]; cytoplasm [GO:0005737]; extracellular exosome [GO:0070062]; extracellular space [GO:0005615]; glutamatergic synapse [GO:0098978]; membrane [GO:0016020]; NuA4 histone acetyltransferase complex [GO:0035267]
LC-MS/MS	STXBP5		STXBP5	Q5T5C0	Orphans	Orphans;	STXB5_HUMAN	Syntaxin-binding protein 5 (Lethal(2) giant larvae protein homolog 3) (Tomosyn-1)	1151	Alternative splicing;Cell membrane;Coiled coil;Cytoplasm;Cytoplasmic vesicle;Exocytosis;Membrane;Phosphoprotein;Protein transport;Reference proteome;Repeat;Synapse;Transport;WD repeat	exocytosis [GO:0006887]; positive regulation of exocytosis [GO:0045921]; protein transport [GO:0015031]; regulation of exocytosis [GO:0017157]; regulation of protein secretion [GO:0050708]; regulation of synaptic vesicle exocytosis [GO:2000300]; regulation of synaptic vesicle priming [GO:0010807]	acetylcholine-gated channel complex [GO:0005892]; cytoplasm [GO:0005737]; cytosol [GO:0005829]; extrinsic component of neuronal dense core vesicle membrane [GO:0098674]; hippocampal mossy fiber to CA3 synapse [GO:0098686]; plasma membrane [GO:0005886]; SNARE complex [GO:0031201]; synaptic vesicle [GO:0008021]
LC-MS/MS	PI16		PI16	Q6UXB8	Orphans	Orphans;	PI16_HUMAN	Peptidase inhibitor 16 (PI-16) (Cysteine-rich secretory protein 9) (CRISP-9) (PSP94-binding protein) (CD antigen CD364)	463	Alternative splicing;Direct protein sequencing;Glycoprotein;Protease inhibitor;Reference proteome;Secreted;Signal	negative regulation of cell growth involved in cardiac muscle cell development [GO:0061052]	extracellular space [GO:0005615]
LC-MS/MS	WDR87		WDR87	Q6ZQQ6	Orphans	Orphans;	WDR87_HUMAN	WD repeat-containing protein 87 (Testis development protein NYD-SP11)	2873	Alternative splicing;Reference proteome;Repeat;WD repeat
LC-MS/MS	CCDC73		CCDC73	Q6ZRK6	Orphans	Orphans;	CCD73_HUMAN	Coiled-coil domain-containing protein 73 (Sarcoma antigen NY-SAR-79)	1079	Alternative splicing;Coiled coil;Reference proteome
LC-MS/MS	CFAP20DC		CFAP20DC	Q6ZVT6	Orphans	Orphans;	CF20D_HUMAN	Protein CFAP20DC (Uncharacterized protein C3orf67)	689	Alternative splicing;Reference proteome
LC-MS/MS	MYH14		MYH14	Q7Z406	Orphans	Orphans;	MYH14_HUMAN	Myosin-14 (Myosin heavy chain 14) (Myosin heavy chain, non-muscle IIc) (Non-muscle myosin heavy chain IIc) (NMHC II-C)	1995	3D-structure;Acetylation;Actin-binding;Alternative splicing;ATP-binding;Calmodulin-binding;Cell shape;Coiled coil;Deafness;Direct protein sequencing;Disease variant;Motor protein;Myosin;Neuropathy;Non-syndromic deafness;Nucleotide-binding;Phosphoprotein;Reference proteome	actin filament-based movement [GO:0030048]; actomyosin structure organization [GO:0031032]; mitochondrion morphogenesis [GO:0070584]; neuronal action potential [GO:0019228]; regulation of cell shape [GO:0008360]; sensory perception of sound [GO:0007605]; skeletal muscle contraction [GO:0003009]; skeletal muscle tissue development [GO:0007519]; vocalization behavior [GO:0071625]	actomyosin [GO:0042641]; brush border [GO:0005903]; cytoplasm [GO:0005737]; cytosol [GO:0005829]; extracellular exosome [GO:0070062]; growth cone [GO:0030426]; membrane [GO:0016020]; myosin filament [GO:0032982]; myosin II complex [GO:0016460]; myosin II filament [GO:0097513]; stress fiber [GO:0001725]
LC-MS/MS	ZSWIM9		ZSWIM9	Q86XI8	Orphans	Orphans;	ZSWM9_HUMAN	Uncharacterized protein ZSWIM9	627	Alternative splicing;Isopeptide bond;Reference proteome;Ubl conjugation
LC-MS/MS	SLC2A(3,14)		SLC2A14	Q8TDB8	Other Immune-related pathways	ImmuneInnate;	GTR14_HUMAN	Solute carrier family 2, facilitated glucose transporter member 14 (Glucose transporter type 14) (GLUT-14)	520	Alternative splicing;Cell membrane;Developmental protein;Differentiation;Glycoprotein;Membrane;Reference proteome;Spermatogenesis;Sugar transport;Transmembrane;Transmembrane helix;Transport	cell differentiation [GO:0030154]; dehydroascorbic acid transport [GO:0070837]; glucose import [GO:0046323]; glucose transmembrane transport [GO:1904659]; spermatogenesis [GO:0007283]	aggresome [GO:0016235]; membrane [GO:0016020]; nucleus [GO:0005634]; plasma membrane [GO:0005886]
LC-MS/MS			SLC2A3	P11169	Other Immune-related pathways	ImmuneInnate;	GTR3_HUMAN	Solute carrier family 2, facilitated glucose transporter member 3 (Glucose transporter type 3, brain) (GLUT-3)	496	3D-structure;Cell membrane;Cell projection;Glycoprotein;Membrane;Phosphoprotein;Reference proteome;Sugar transport;Transmembrane;Transmembrane helix;Transport	carbohydrate metabolic process [GO:0005975]; dehydroascorbic acid transport [GO:0070837]; galactose transmembrane transport [GO:0015757]; glucose import [GO:0046323]; glucose import across plasma membrane [GO:0098708]; glucose transmembrane transport [GO:1904659]; L-ascorbic acid metabolic process [GO:0019852]; transport across blood-brain barrier [GO:0150104]	aggresome [GO:0016235]; cell projection [GO:0042995]; extracellular exosome [GO:0070062]; ficolin-1-rich granule membrane [GO:0101003]; membrane [GO:0016020]; perikaryon [GO:0043204]; plasma membrane [GO:0005886]; secretory granule membrane [GO:0030667]; specific granule membrane [GO:0035579]; tertiary granule membrane [GO:0070821]
LC-MS/MS	WHAMM		WHAMM	Q8TF30	Orphans	Orphans;	WHAMM_HUMAN	WASP homolog-associated protein with actin, membranes and microtubules (WAS protein homology region 2 domain-containing protein 1) (WH2 domain-containing protein 1)	809	3D-structure;Actin-binding;Coiled coil;Cytoplasm;Cytoplasmic vesicle;Golgi apparatus;Membrane;Microtubule;Phosphoprotein;Reference proteome;Repeat	actin filament organization [GO:0007015]; Arp2/3 complex-mediated actin nucleation [GO:0034314]; endoplasmic reticulum to Golgi vesicle-mediated transport [GO:0006888]; focal adhesion assembly [GO:0048041]; lamellipodium assembly [GO:0030032]; plasma membrane tubulation [GO:0097320]; positive regulation of actin nucleation [GO:0051127]	cytoplasm [GO:0005737]; cytoplasmic vesicle membrane [GO:0030659]; cytosol [GO:0005829]; endoplasmic reticulum-Golgi intermediate compartment membrane [GO:0033116]; Golgi membrane [GO:0000139]; microtubule [GO:0005874]
LC-MS/MS	ADGRV1		ADGRV1	Q8WXG9	Orphans	Orphans;	AGRV1_HUMAN	Adhesion G-protein coupled receptor V1 (ADGRV1) (EC 3.4.-.-) (G-protein coupled receptor 98) (Monogenic audiogenic seizure susceptibility protein 1 homolog) (Usher syndrome type-2C protein) (Very large G-protein coupled receptor 1) [Cleaved into: ADGRV1 subunit alpha; ADGRV1 subunit beta]	6306	Alternative splicing;Calcium;Cell membrane;Cell projection;Deafness;G-protein coupled receptor;Hydrolase;Membrane;Receptor;Reference proteome;Repeat;Retinitis pigmentosa;Sensory transduction;Signal;Transducer;Transmembrane;Transmembrane helix;Usher syndrome;Vision	cell surface receptor signaling pathway [GO:0007166]; cell-cell adhesion [GO:0098609]; cellular response to calcium ion [GO:0071277]; detection of mechanical stimulus involved in sensory perception of sound [GO:0050910]; establishment of protein localization [GO:0045184]; G protein-coupled receptor signaling pathway [GO:0007186]; inner ear development [GO:0048839]; inner ear receptor cell differe…	cell surface [GO:0009986]; cytoplasm [GO:0005737]; extracellular exosome [GO:0070062]; membrane [GO:0016020]; periciliary membrane compartment [GO:1990075]; photoreceptor inner segment [GO:0001917]; plasma membrane [GO:0005886]; receptor complex [GO:0043235]; stereocilia ankle link [GO:0002141]; stereocilia ankle link complex [GO:0002142]; stereocilium [GO:0032420]; stereocilium membrane [GO:0060…
LC-MS/MS	CFHR4		CFHR4	Q92496	Complement Cascade	ComplementCascade; ImmuneInnate;	FHR4_HUMAN	Complement factor H-related protein 4 (FHR-4)	578	Alternative splicing;Direct protein sequencing;Disulfide bond;Glycoprotein;Reference proteome;Repeat;Secreted;Signal;Sushi	complement activation [GO:0006956]	extracellular region [GO:0005576]; extracellular space [GO:0005615]
LC-MS/MS	DPF2		DPF2	Q92785	Orphans	Orphans;	REQU_HUMAN	Zinc finger protein ubi-d4 (Apoptosis response zinc finger protein) (BRG1-associated factor 45D) (BAF45D) (D4, zinc and double PHD fingers family 2) (Protein requiem)	391	3D-structure;Acetylation;Alternative splicing;Apoptosis;Chromatin regulator;Cytoplasm;Disease variant;Intellectual disability;Isopeptide bond;Metal-binding;Nucleus;Phosphoprotein;Reference proteome;Repeat;Transcription;Transcription regulation;Ubl conjugation;Zinc;Zinc-finger	apoptotic process [GO:0006915]; apoptotic signaling pathway [GO:0097190]; chromatin remodeling [GO:0006338]; negative regulation of myeloid progenitor cell differentiation [GO:1905454]; negative regulation of transcription by RNA polymerase II [GO:0000122]; nervous system development [GO:0007399]; positive regulation of double-strand break repair [GO:2000781]; positive regulation of stem cell pop…	centrosome [GO:0005813]; chromatin [GO:0000785]; cytosol [GO:0005829]; intracellular membrane-bounded organelle [GO:0043231]; nBAF complex [GO:0071565]; nucleoplasm [GO:0005654]; nucleus [GO:0005634]; SWI/SNF complex [GO:0016514]
LC-MS/MS	PRG4		PRG4	Q92954	Orphans	Orphans;	PRG4_HUMAN	Proteoglycan 4 (Lubricin) (Megakaryocyte-stimulating factor) (Superficial zone proteoglycan) [Cleaved into: Proteoglycan 4 C-terminal part]	1404	Alternative splicing;Disulfide bond;Glycoprotein;Proteoglycan;Reference proteome;Repeat;Secreted;Signal	immune response [GO:0006955]	collagen-containing extracellular matrix [GO:0062023]; extracellular space [GO:0005615]
LC-MS/MS	CPB2		CPB2	Q96IY4	Complement Cascade	ComplementCascade; ImmuneInnate;	CBPB2_HUMAN	Carboxypeptidase B2 (EC 3.4.17.20) (Carboxypeptidase U) (CPU) (Plasma carboxypeptidase B) (pCPB) (Thrombin-activable fibrinolysis inhibitor) (TAFI)	423	3D-structure;Alternative splicing;Blood coagulation;Carboxypeptidase;Direct protein sequencing;Disulfide bond;Fibrinolysis;Glycoprotein;Hemostasis;Hydrolase;Metal-binding;Metalloprotease;Protease;Reference proteome;Secreted;Signal;Zinc;Zymogen	blood coagulation [GO:0007596]; cellular response to glucose stimulus [GO:0071333]; fibrinolysis [GO:0042730]; liver regeneration [GO:0097421]; negative regulation of fibrinolysis [GO:0051918]; negative regulation of hepatocyte proliferation [GO:2000346]; negative regulation of plasminogen activation [GO:0010757]; positive regulation of extracellular matrix constituent secretion [GO:0003331]; pro…	extracellular exosome [GO:0070062]; extracellular region [GO:0005576]; extracellular space [GO:0005615]
LC-MS/MS	GARIN1B		GARIN1B	Q96KD3	Orphans	Orphans;	GAR1B_HUMAN	Golgi-associated RAB2 interactor protein 1B (Testis development protein NYD-SP18)	344	Alternative splicing;Golgi apparatus;Reference proteome	acrosome assembly [GO:0001675]; acrosome reaction [GO:0007340]	Golgi apparatus [GO:0005794]; nucleus [GO:0005634]
LC-MS/MS	CNDP1		CNDP1	Q96KN2	Orphans	Orphans;	CNDP1_HUMAN	Beta-Ala-His dipeptidase (EC 3.4.13.20) (CNDP dipeptidase 1) (Carnosine dipeptidase 1) (Glutamate carboxypeptidase-like protein 2) (Serum carnosinase)	507	3D-structure;Carboxypeptidase;Glycoprotein;Hydrolase;Metal-binding;Metalloprotease;Phosphoprotein;Protease;Reference proteome;Secreted;Signal;Zinc	proteolysis [GO:0006508]; regulation of protein metabolic process [GO:0051246]	cytosol [GO:0005829]; extracellular region [GO:0005576]
LC-MS/MS	TNIP3		TNIP3	Q96KP6	Orphans	Orphans;	TNIP3_HUMAN	TNFAIP3-interacting protein 3 (A20-binding inhibitor of NF-kappa-B activation 3) (ABIN-3) (Listeria-induced gene protein)	325	Alternative splicing;Coiled coil;Inflammatory response;Reference proteome	cellular response to lipopolysaccharide [GO:0071222]; inflammatory response [GO:0006954]; MyD88-independent toll-like receptor signaling pathway [GO:0002756]; negative regulation of canonical NF-kappaB signal transduction [GO:0043124]; regulation of transcription by RNA polymerase II [GO:0006357]; toll-like receptor 4 signaling pathway [GO:0034142]	cytosol [GO:0005829]
LC-MS/MS	PGLYRP2		PGLYRP2	Q96PD5	Other Immune-related pathways	ImmuneInnate;	PGRP2_HUMAN	N-acetylmuramoyl-L-alanine amidase (EC 3.5.1.28) (Peptidoglycan recognition protein 2) (Peptidoglycan recognition protein long) (PGRP-L)	576	Alternative splicing;Direct protein sequencing;Disulfide bond;Glycoprotein;Hydrolase;Immunity;Membrane;Metal-binding;Phosphoprotein;Reference proteome;Secreted;Signal;Zinc	biological process involved in interaction with host [GO:0051701]; defense response to Gram-positive bacterium [GO:0050830]; detection of bacterium [GO:0016045]; innate immune response [GO:0045087]; negative regulation of natural killer cell differentiation involved in immune response [GO:0032827]; negative regulation of type II interferon production [GO:0032689]; peptide amidation [GO:0001519]; …	extracellular exosome [GO:0070062]; extracellular region [GO:0005576]; membrane [GO:0016020]
LC-MS/MS	OR5M11		OR5M11	Q96RB7	Orphans	Orphans;	OR5MB_HUMAN	Olfactory receptor 5M11	305	Cell membrane;Disulfide bond;G-protein coupled receptor;Glycoprotein;Membrane;Olfaction;Receptor;Reference proteome;Sensory transduction;Transducer;Transmembrane;Transmembrane helix	G protein-coupled receptor signaling pathway [GO:0007186]; sensory perception of smell [GO:0007608]	plasma membrane [GO:0005886]
LC-MS/MS	TCF12		TCF12	Q99081	Orphans	Orphans;	HTF4_HUMAN	Transcription factor 12 (TCF-12) (Class B basic helix-loop-helix protein 20) (bHLHb20) (DNA-binding protein HTF4) (E-box-binding protein) (Transcription factor HTF-4)	682	3D-structure;Alternative splicing;Craniosynostosis;Developmental protein;Differentiation;Disease variant;DNA-binding;Hypogonadotropic hypogonadism;Isopeptide bond;Kallmann syndrome;Neurogenesis;Nucleus;Phosphoprotein;Reference proteome;Transcription;Transcription regulation;Ubl conjugation	cell differentiation [GO:0030154]; gene expression [GO:0010467]; immune response [GO:0006955]; muscle organ development [GO:0007517]; nervous system development [GO:0007399]; positive regulation of gene expression [GO:0010628]; positive regulation of neuron differentiation [GO:0045666]; positive regulation of transcription by RNA polymerase II [GO:0045944]; regulation of transcription by RNA poly…	chromatin [GO:0000785]; cytoplasm [GO:0005737]; intracellular membrane-bounded organelle [GO:0043231]; nuclear speck [GO:0016607]; nucleoplasm [GO:0005654]; nucleus [GO:0005634]; RNA polymerase II transcription regulator complex [GO:0090575]
LC-MS/MS	H2B		H2BC13	Q99880	Orphans	Orphans;	H2B1L_HUMAN	Histone H2B type 1-L (Histone H2B.c) (H2B/c)	126	Acetylation;ADP-ribosylation;Chromosome;Direct protein sequencing;DNA-binding;Glycoprotein;Hydroxylation;Isopeptide bond;Methylation;Nucleosome core;Nucleus;Phosphoprotein;Reference proteome;Ubl conjugation	nucleosome assembly [GO:0006334]	cytosol [GO:0005829]; extracellular exosome [GO:0070062]; nucleoplasm [GO:0005654]; nucleosome [GO:0000786]; nucleus [GO:0005634]
LC-MS/MS			H2BC14	Q99879	Orphans	Orphans;	H2B1M_HUMAN	Histone H2B type 1-M (Histone H2B.e) (H2B/e)	126	Acetylation;ADP-ribosylation;Chromosome;Direct protein sequencing;DNA-binding;Glycoprotein;Hydroxylation;Isopeptide bond;Methylation;Nucleosome core;Nucleus;Phosphoprotein;Reference proteome;Ubl conjugation	nucleosome assembly [GO:0006334]	cytosol [GO:0005829]; extracellular exosome [GO:0070062]; nucleoplasm [GO:0005654]; nucleosome [GO:0000786]; nucleus [GO:0005634]
LC-MS/MS			H2BC15	Q99877	Orphans	Orphans;	H2B1N_HUMAN	Histone H2B type 1-N (Histone H2B.d) (H2B/d)	126	Acetylation;ADP-ribosylation;Chromosome;Direct protein sequencing;DNA-binding;Glycoprotein;Hydroxylation;Isopeptide bond;Methylation;Nucleosome core;Nucleus;Phosphoprotein;Reference proteome;Ubl conjugation	nucleosome assembly [GO:0006334]	cytosol [GO:0005829]; extracellular exosome [GO:0070062]; nucleoplasm [GO:0005654]; nucleosome [GO:0000786]; nucleus [GO:0005634]
LC-MS/MS			H2BC9	Q93079	Orphans	Orphans;	H2B1H_HUMAN	Histone H2B type 1-H (H2B-clustered histone 9) (Histone H2B.j) (H2B/j)	126	Acetylation;ADP-ribosylation;Chromosome;Direct protein sequencing;DNA-binding;Glycoprotein;Hydroxylation;Isopeptide bond;Methylation;Nucleosome core;Nucleus;Phosphoprotein;Reference proteome;Ubl conjugation	nucleosome assembly [GO:0006334]	cytosol [GO:0005829]; extracellular exosome [GO:0070062]; nucleoplasm [GO:0005654]; nucleosome [GO:0000786]; nucleus [GO:0005634]; protein-containing complex [GO:0032991]
LC-MS/MS			H2BC26	Q8N257	Orphans	Orphans;	H2B3B_HUMAN	Histone H2B type 3-B (H2B type 12) (H2B-clustered histone 26) (H2B.U histone 1)	126	3D-structure;Acetylation;ADP-ribosylation;Chromosome;Direct protein sequencing;DNA-binding;Glycoprotein;Hydroxylation;Isopeptide bond;Methylation;Nucleosome core;Nucleus;Phosphoprotein;Reference proteome;Ubl conjugation		cytosol [GO:0005829]; nucleoplasm [GO:0005654]; nucleosome [GO:0000786]; nucleus [GO:0005634]
LC-MS/MS			H2BC18	Q5QNW6	Orphans	Orphans;	H2B2F_HUMAN	Histone H2B type 2-F (H2B-clustered histone 18)	126	3D-structure;Acetylation;ADP-ribosylation;Alternative splicing;Chromosome;DNA-binding;Glycoprotein;Hydroxylation;Isopeptide bond;Methylation;Nucleosome core;Nucleus;Phosphoprotein;Reference proteome;Ubl conjugation		cytosol [GO:0005829]; extracellular exosome [GO:0070062]; nucleoplasm [GO:0005654]; nucleosome [GO:0000786]; nucleus [GO:0005634]
LC-MS/MS			H2BC21	Q16778	Orphans	Orphans;	H2B2E_HUMAN	Histone H2B type 2-E (H2B-clustered histone 21) (Histone H2B-GL105) (Histone H2B.q) (H2B/q)	126	3D-structure;Acetylation;ADP-ribosylation;Antibiotic;Antimicrobial;Chromosome;Direct protein sequencing;DNA-binding;Glycoprotein;Hydroxylation;Isopeptide bond;Methylation;Nucleosome core;Nucleus;Phosphoprotein;Reference proteome;Ubl conjugation	antibacterial humoral response [GO:0019731]; antimicrobial humoral immune response mediated by antimicrobial peptide [GO:0061844]; defense response to Gram-positive bacterium [GO:0050830]; innate immune response in mucosa [GO:0002227]; nucleosome assembly [GO:0006334]	cytosol [GO:0005829]; extracellular exosome [GO:0070062]; extracellular space [GO:0005615]; nucleoplasm [GO:0005654]; nucleosome [GO:0000786]; nucleus [GO:0005634]
LC-MS/MS			H2BC4	P62807	Orphans	Orphans;	H2B1C_HUMAN	Histone H2B type 1-C/E/F/G/I (Histone H2B.1 A) (Histone H2B.a) (H2B/a) (Histone H2B.g) (H2B/g) (Histone H2B.h) (H2B/h) (Histone H2B.k) (H2B/k) (Histone H2B.l) (H2B/l)	126	3D-structure;Acetylation;ADP-ribosylation;Antibiotic;Antimicrobial;Chromosome;Direct protein sequencing;DNA-binding;Glycoprotein;Hydroxylation;Isopeptide bond;Methylation;Nucleosome core;Nucleus;Phosphoprotein;Reference proteome;Ubl conjugation	antibacterial humoral response [GO:0019731]; antimicrobial humoral immune response mediated by antimicrobial peptide [GO:0061844]; defense response to Gram-positive bacterium [GO:0050830]; innate immune response in mucosa [GO:0002227]; nucleosome assembly [GO:0006334]	cytosol [GO:0005829]; extracellular exosome [GO:0070062]; extracellular space [GO:0005615]; nucleoplasm [GO:0005654]; nucleosome [GO:0000786]; nucleus [GO:0005634]
LC-MS/MS			H2BC5	P58876	Orphans	Orphans;	H2B1D_HUMAN	Histone H2B type 1-D (H2B-clustered histone 5) (HIRA-interacting protein 2) (Histone H2B.1 B) (Histone H2B.b) (H2B/b)	126	Acetylation;ADP-ribosylation;Chromosome;Direct protein sequencing;DNA-binding;Glycoprotein;Hydroxylation;Isopeptide bond;Methylation;Nucleosome core;Nucleus;Phosphoprotein;Reference proteome;Ubl conjugation		cytosol [GO:0005829]; extracellular exosome [GO:0070062]; nucleoplasm [GO:0005654]; nucleosome [GO:0000786]; nucleus [GO:0005634]
LC-MS/MS			H2BC12L	P57053	Orphans	Orphans;	H2BFS_HUMAN	Histone H2B type F-S (H2B-clustered histone 12 like) (H2B.S histone 1) (Histone H2B.s) (H2B/s)	126	Acetylation;ADP-ribosylation;Antibiotic;Antimicrobial;Chromosome;Direct protein sequencing;DNA-binding;Glycoprotein;Hydroxylation;Isopeptide bond;Methylation;Nucleosome core;Nucleus;Phosphoprotein;Reference proteome;Ubl conjugation	antibacterial humoral response [GO:0019731]; antimicrobial humoral immune response mediated by antimicrobial peptide [GO:0061844]; defense response to Gram-positive bacterium [GO:0050830]; innate immune response in mucosa [GO:0002227]; substantia nigra development [GO:0021762]	cytosol [GO:0005829]; extracellular space [GO:0005615]; nucleoplasm [GO:0005654]; nucleosome [GO:0000786]; nucleus [GO:0005634]
LC-MS/MS			H2BC3	P33778	Orphans	Orphans;	H2B1B_HUMAN	Histone H2B type 1-B (H2B-clustered histone 3) (Histone H2B.1) (Histone H2B.f) (H2B/f)	126	3D-structure;Acetylation;ADP-ribosylation;Chromosome;DNA-binding;Glycoprotein;Hydroxylation;Isopeptide bond;Methylation;Nucleosome core;Nucleus;Phosphoprotein;Reference proteome;Ubl conjugation	nucleosome assembly [GO:0006334]	chromosome, telomeric region [GO:0000781]; cytosol [GO:0005829]; nucleoplasm [GO:0005654]; nucleosome [GO:0000786]; nucleus [GO:0005634]
LC-MS/MS			H2BC17	P23527	Orphans	Orphans;	H2B1O_HUMAN	Histone H2B type 1-O (H2B-clustered histone 17) (Histone H2B.2) (Histone H2B.n) (H2B/n)	126	3D-structure;Acetylation;ADP-ribosylation;Chromosome;Direct protein sequencing;DNA-binding;Glycoprotein;Hydroxylation;Isopeptide bond;Methylation;Nucleosome core;Nucleus;Phosphoprotein;Reference proteome;Ubl conjugation	nucleosome assembly [GO:0006334]	cytosol [GO:0005829]; nucleoplasm [GO:0005654]; nucleosome [GO:0000786]; nucleus [GO:0005634]
LC-MS/MS			H2BC11	P06899	Orphans	Orphans;	H2B1J_HUMAN	Histone H2B type 1-J (Histone H2B.1) (Histone H2B.r) (H2B/r)	126	3D-structure;Acetylation;ADP-ribosylation;Antibiotic;Antimicrobial;Chromosome;Direct protein sequencing;DNA-binding;Glycoprotein;Hydroxylation;Isopeptide bond;Methylation;Nucleosome core;Nucleus;Phosphoprotein;Reference proteome;Ubl conjugation	antibacterial humoral response [GO:0019731]; antimicrobial humoral immune response mediated by antimicrobial peptide [GO:0061844]; chromatin organization [GO:0006325]; defense response to Gram-negative bacterium [GO:0050829]; defense response to Gram-positive bacterium [GO:0050830]; innate immune response in mucosa [GO:0002227]; killing of cells of another organism [GO:0031640]; negative regulati…	CENP-A containing nucleosome [GO:0043505]; cytosol [GO:0005829]; extracellular space [GO:0005615]; nucleoplasm [GO:0005654]; nucleosome [GO:0000786]; nucleus [GO:0005634]
LC-MS/MS			H2BC12	O60814	Orphans	Orphans;	H2B1K_HUMAN	Histone H2B type 1-K (H2B K) (HIRA-interacting protein 1)	126	3D-structure;Acetylation;ADP-ribosylation;Antibiotic;Antimicrobial;Chromosome;Direct protein sequencing;DNA-binding;Glycoprotein;Hydroxylation;Isopeptide bond;Methylation;Nucleosome core;Nucleus;Phosphoprotein;Reference proteome;Ubl conjugation	antibacterial humoral response [GO:0019731]; antimicrobial humoral immune response mediated by antimicrobial peptide [GO:0061844]; defense response to Gram-negative bacterium [GO:0050829]; defense response to Gram-positive bacterium [GO:0050830]; innate immune response in mucosa [GO:0002227]; killing of cells of another organism [GO:0031640]	cytosol [GO:0005829]; extracellular space [GO:0005615]; nucleoplasm [GO:0005654]; nucleosome [GO:0000786]; nucleus [GO:0005634]
LC-MS/MS			H2BC1	Q96A08	Orphans	Orphans;	H2B1A_HUMAN	Histone H2B type 1-A (Histone H2B, testis) (TSH2B.1) (hTSH2B) (Testis-specific histone H2B)	127	3D-structure;Acetylation;Chromosome;DNA-binding;Isopeptide bond;Methylation;Nucleosome core;Nucleus;Phosphoprotein;Reference proteome;Ubl conjugation	chromosome organization [GO:0051276]; inflammatory response [GO:0006954]; mononuclear cell migration [GO:0071674]; nucleosome assembly [GO:0006334]; nucleosome disassembly [GO:0006337]; plasminogen activation [GO:0031639]; sperm DNA condensation [GO:0035092]	cell surface [GO:0009986]; chromosome, telomeric region [GO:0000781]; female germ cell nucleus [GO:0001674]; nucleoplasm [GO:0005654]; nucleosome [GO:0000786]; nucleus [GO:0005634]
LC-MS/MS	CARD9		CARD9	Q9H257	Other Immune-related pathways	ImmuneInnate;	CARD9_HUMAN	Caspase recruitment domain-containing protein 9 (hCARD9)	536	3D-structure;Adaptive immunity;Alternative splicing;Coiled coil;Cytoplasm;Disease variant;Immunity;Innate immunity;Isopeptide bond;Metal-binding;Phosphoprotein;Reference proteome;Ubl conjugation;Zinc	antifungal innate immune response [GO:0061760]; canonical NF-kappaB signal transduction [GO:0007249]; defense response to Gram-positive bacterium [GO:0050830]; defense response to virus [GO:0051607]; host-mediated regulation of intestinal microbiota composition [GO:0048874]; immunoglobulin mediated immune response [GO:0016064]; JNK cascade [GO:0007254]; neutrophil mediated immunity [GO:0002446]; …	CBM complex [GO:0032449]; cytoplasm [GO:0005737]; cytosol [GO:0005829]; plasma membrane [GO:0005886]; protein-containing complex [GO:0032991]
LC-MS/MS	PRR36		PRR36	Q9H6K5	Orphans	Orphans;	PRR36_HUMAN	Proline-rich protein 36	1346	Alternative splicing;Phosphoprotein;Reference proteome
LC-MS/MS	ARNT2		ARNT2	Q9HBZ2	Lipids	Lipids;	ARNT2_HUMAN	Aryl hydrocarbon receptor nuclear translocator 2 (ARNT protein 2) (Class E basic helix-loop-helix protein 1) (bHLHe1)	717	Alternative splicing;DNA-binding;Methylation;Nucleus;Reference proteome;Repeat;Transcription;Transcription regulation	brain development [GO:0007420]; central nervous system development [GO:0007417]; in utero embryonic development [GO:0001701]; positive regulation of DNA-templated transcription [GO:0045893]; positive regulation of transcription by RNA polymerase II [GO:0045944]; regulation of DNA-templated transcription [GO:0006355]; regulation of transcription by RNA polymerase II [GO:0006357]; response to hypox…	aryl hydrocarbon receptor complex [GO:0034751]; chromatin [GO:0000785]; cytoplasm [GO:0005737]; nucleoplasm [GO:0005654]; nucleus [GO:0005634]; transcription regulator complex [GO:0005667]
LC-MS/MS	ABCB9		ABCB9	Q9NP78	Orphans	Orphans;	ABCB9_HUMAN	ABC-type oligopeptide transporter ABCB9 (EC 7.4.2.6) (ATP-binding cassette sub-family B member 9) (ATP-binding cassette transporter 9) (ABC transporter 9 protein) (hABCB9) (TAP-like protein) (TAPL)	766	Alternative splicing;ATP-binding;Lysosome;Membrane;Nucleotide-binding;Peptide transport;Protein transport;Reference proteome;Translocase;Transmembrane;Transmembrane helix;Transport	peptide metabolic process [GO:0006518]; peptide transport [GO:0015833]; protein transport [GO:0015031]; transmembrane transport [GO:0055085]	endoplasmic reticulum membrane [GO:0005789]; intracellular membrane-bounded organelle [GO:0043231]; lysosomal membrane [GO:0005765]; lysosome [GO:0005764]; membrane [GO:0016020]; mitochondrial inner membrane [GO:0005743]
LC-MS/MS	IFT46		IFT46	Q9NQC8	Orphans	Orphans;	IFT46_HUMAN	Intraflagellar transport protein 46 homolog	304	Alternative splicing;Cell projection;Cilium;Cytoplasm;Cytoskeleton;Phosphoprotein;Reference proteome	cilium assembly [GO:0060271]; intraciliary anterograde transport [GO:0035720]; intraciliary transport [GO:0042073]; protein stabilization [GO:0050821]	centrosome [GO:0005813]; ciliary tip [GO:0097542]; cilium [GO:0005929]; cytoplasm [GO:0005737]; intraciliary transport particle B [GO:0030992]; motile cilium [GO:0031514]
LC-MS/MS	C1RL		C1RL	Q9NZP8	Orphans	Orphans;	C1RL_HUMAN	Complement C1r subcomponent-like protein (C1r-LP) (C1r-like protein) (EC 3.4.21.-) (C1r-like serine protease analog protein) (CLSPa)	487	Complement pathway;Disulfide bond;Glycoprotein;Hydrolase;Immunity;Innate immunity;Protease;Reference proteome;Secreted;Serine protease;Signal;Sushi	complement activation, classical pathway [GO:0006958]; innate immune response [GO:0045087]; zymogen activation [GO:0031638]	blood microparticle [GO:0072562]; extracellular exosome [GO:0070062]; extracellular space [GO:0005615]
LC-MS/MS	GULP1		GULP1	Q9UBP9	Other Immune-related pathways	ImmuneInnate;	GULP1_HUMAN	PTB domain-containing engulfment adapter protein 1 (Cell death protein 6 homolog) (PTB domain adapter protein CED-6) (Protein GULP)	304	3D-structure;Alternative splicing;Apoptosis;Coiled coil;Cytoplasm;Lipid transport;Phagocytosis;Phosphoprotein;Reference proteome;Transport	apoptotic process [GO:0006915]; lipid transport [GO:0006869]; phagocytosis, engulfment [GO:0006911]	cytoplasm [GO:0005737]
LC-MS/MS	BIN2		BIN2	Q9UBW5	Other Immune-related pathways	ImmuneInnate;	BIN2_HUMAN	Bridging integrator 2 (Breast cancer-associated protein 1)	565	3D-structure;Alternative splicing;Cell junction;Cell membrane;Cell projection;Coiled coil;Cytoplasm;Membrane;Phosphoprotein;Reference proteome	cell chemotaxis [GO:0060326]; phagocytosis, engulfment [GO:0006911]; plasma membrane tubulation [GO:0097320]; podosome assembly [GO:0071800]	anchoring junction [GO:0070161]; cell cortex [GO:0005938]; cell projection [GO:0042995]; extracellular region [GO:0005576]; ficolin-1-rich granule lumen [GO:1904813]; phagocytic cup [GO:0001891]; plasma membrane [GO:0005886]; podosome [GO:0002102]; secretory granule lumen [GO:0034774]
LC-MS/MS	ZMYM2		ZMYM2	Q9UBW7	Orphans	Orphans;	ZMYM2_HUMAN	Zinc finger MYM-type protein 2 (Fused in myeloproliferative disorders protein) (Rearranged in atypical myeloproliferative disorder protein) (Zinc finger protein 198)	1377	Alternative splicing;Chromosomal rearrangement;Disease variant;Intellectual disability;Isopeptide bond;Metal-binding;Nucleus;Phosphoprotein;Reference proteome;Repeat;Transcription;Transcription regulation;Ubl conjugation;Zinc;Zinc-finger	negative regulation of DNA-templated transcription [GO:0045892]	cytosol [GO:0005829]; nucleus [GO:0005634]; PML body [GO:0016605]
LC-MS/MS	FETUB		FETUB	Q9UGM5	Orphans	Orphans;	FETUB_HUMAN	Fetuin-B (16G2) (Fetuin-like protein IRL685) (Gugu)	382	3D-structure;Alternative splicing;Disulfide bond;Fertilization;Glycoprotein;Metalloenzyme inhibitor;Metalloprotease inhibitor;Phosphoprotein;Protease inhibitor;Reference proteome;Repeat;Secreted;Signal	binding of sperm to zona pellucida [GO:0007339]; negative regulation of endopeptidase activity [GO:0010951]; single fertilization [GO:0007338]	extracellular exosome [GO:0070062]; extracellular region [GO:0005576]
LC-MS/MS	PCYOX1		PCYOX1	Q9UHG3	Orphans	Orphans;	PCYOX_HUMAN	Prenylcysteine oxidase 1 (EC 1.8.3.5) (Prenylcysteine lyase)	505	Alternative splicing;Direct protein sequencing;FAD;Flavoprotein;Glycoprotein;Lysosome;Oxidoreductase;Reference proteome;Signal	prenylated protein catabolic process [GO:0030327]; prenylcysteine catabolic process [GO:0030328]	extracellular exosome [GO:0070062]; lysosome [GO:0005764]; very-low-density lipoprotein particle [GO:0034361]
LC-MS/MS	SERPINA10		SERPINA10	Q9UK55	Orphans	Orphans;	ZPI_HUMAN	Protein Z-dependent protease inhibitor (PZ-dependent protease inhibitor) (PZI) (Serpin A10)	444	3D-structure;Blood coagulation;Direct protein sequencing;Glycoprotein;Hemostasis;Heparin-binding;Phosphoprotein;Protease inhibitor;Reference proteome;Secreted;Serine protease inhibitor;Signal	blood coagulation [GO:0007596]; liver regeneration [GO:0097421]	endoplasmic reticulum lumen [GO:0005788]; extracellular exosome [GO:0070062]; extracellular space [GO:0005615]
LC-MS/MS	JPT1		JPT1	Q9UK76	Orphans	Orphans;	JUPI1_HUMAN	Jupiter microtubule associated homolog 1 (Androgen-regulated protein 2) (Hematological and neurological expressed 1 protein) [Cleaved into: Jupiter microtubule associated homolog 1, N-terminally processed]	154	Acetylation;Alternative splicing;Cytoplasm;Direct protein sequencing;Nucleus;Phosphoprotein;Reference proteome		cytosol [GO:0005829]; intercellular bridge [GO:0045171]; microtubule cytoskeleton [GO:0015630]; nucleus [GO:0005634]
LC-MS/MS	TLN1		TLN1	Q9Y490	Hemostasis	Hemostasis;	TLN1_HUMAN	Talin-1	2541	3D-structure;Acetylation;Alternative splicing;Cell junction;Cell membrane;Cell projection;Cytoplasm;Cytoskeleton;Direct protein sequencing;Host-virus interaction;Membrane;Phosphoprotein;Reference proteome	cell-cell adhesion [GO:0098609]; cell-cell junction assembly [GO:0007043]; cell-substrate junction assembly [GO:0007044]; cortical actin cytoskeleton organization [GO:0030866]; integrin activation [GO:0033622]; integrin-mediated signaling pathway [GO:0007229]; platelet aggregation [GO:0070527]; regulation of focal adhesion assembly [GO:0051893]	adherens junction [GO:0005912]; cell surface [GO:0009986]; cytoskeleton [GO:0005856]; cytosol [GO:0005829]; extracellular exosome [GO:0070062]; extracellular region [GO:0005576]; focal adhesion [GO:0005925]; plasma membrane [GO:0005886]; ruffle [GO:0001726]; ruffle membrane [GO:0032587]
LC-MS/MS	PCDHB12		PCDHB12	Q9Y5F1	Orphans	Orphans;	PCDBC_HUMAN	Protocadherin beta-12 (PCDH-beta-12)	795	Alternative splicing;Calcium;Cell adhesion;Cell membrane;Glycoprotein;Membrane;Reference proteome;Repeat;Signal;Transmembrane;Transmembrane helix	cell adhesion [GO:0007155]; homophilic cell adhesion via plasma membrane adhesion molecules [GO:0007156]; nervous system development [GO:0007399]	plasma membrane [GO:0005886]
LC-MS/MS	FCGBP		FCGBP	Q9Y6R7	Orphans	Orphans;	FCGBP_HUMAN	IgGFc-binding protein (Fcgamma-binding protein antigen) (FcgammaBP)	5405	Disulfide bond;Glycoprotein;Reference proteome;Repeat;Secreted;Signal		extracellular exosome [GO:0070062]; extracellular matrix [GO:0031012]; extracellular space [GO:0005615]
bioplex	CCL21		CCL21	O00585	Cytokines	Cytokines;	CCL21_HUMAN	C-C motif chemokine 21 (6Ckine) (Beta-chemokine exodus-2) (Secondary lymphoid-tissue chemokine) (SLC) (Small-inducible cytokine A21)	134	3D-structure;Chemotaxis;Cytokine;Direct protein sequencing;Disulfide bond;Inflammatory response;Reference proteome;Secreted;Signal	activation of GTPase activity [GO:0090630]; cell chemotaxis [GO:0060326]; cell maturation [GO:0048469]; cell-cell signaling [GO:0007267]; cellular response to chemokine [GO:1990869]; cellular response to interleukin-1 [GO:0071347]; cellular response to tumor necrosis factor [GO:0071356]; cellular response to type II interferon [GO:0071346]; chemokine (C-C motif) ligand 21 signaling pathway [GO:00…	extracellular region [GO:0005576]; extracellular space [GO:0005615]
bioplex	CXCL13		CXCL13	O43927	Cytokines	Cytokines;	CXL13_HUMAN	C-X-C motif chemokine 13 (Angie) (B cell-attracting chemokine 1) (BCA-1) (B lymphocyte chemoattractant) (CXC chemokine BLC) (Small-inducible cytokine B13)	109	3D-structure;Chemotaxis;Cytokine;Disulfide bond;Inflammatory response;Reference proteome;Secreted;Signal	activation of GTPase activity [GO:0090630]; antimicrobial humoral immune response mediated by antimicrobial peptide [GO:0061844]; B cell chemotaxis [GO:0035754]; cell surface receptor signaling pathway [GO:0007166]; cell-cell signaling [GO:0007267]; cellular response to lipopolysaccharide [GO:0071222]; chemokine-mediated signaling pathway [GO:0070098]; chronic inflammatory response [GO:0002544]; …	extracellular region [GO:0005576]; extracellular space [GO:0005615]
bioplex	CCL27		CCL27	Q9Y4X3	Cytokines	Cytokines;	CCL27_HUMAN	C-C motif chemokine 27 (CC chemokine ILC) (Cutaneous T-cell-attracting chemokine) (CTACK) (ESkine) (IL-11 R-alpha-locus chemokine) (Skinkine) (Small-inducible cytokine A27)	112	3D-structure;Cytokine;Direct protein sequencing;Disulfide bond;Reference proteome;Secreted;Signal	cell-cell signaling [GO:0007267]; chemotaxis [GO:0006935]; immune response [GO:0006955]	extracellular region [GO:0005576]; extracellular space [GO:0005615]
bioplex	CXCL5		CXCL5	P42830	Cytokines	Cytokines;	CXCL5_HUMAN	C-X-C motif chemokine 5 (ENA-78(1-78)) (Epithelial-derived neutrophil-activating protein 78) (Neutrophil-activating peptide ENA-78) (Small-inducible cytokine B5) [Cleaved into: ENA-78(8-78); ENA-78(9-78)]	114	3D-structure;Cytokine;Direct protein sequencing;Disulfide bond;Reference proteome;Secreted;Signal	antimicrobial humoral immune response mediated by antimicrobial peptide [GO:0061844]; cell-cell signaling [GO:0007267]; cellular response to lipopolysaccharide [GO:0071222]; chemokine-mediated signaling pathway [GO:0070098]; chemotaxis [GO:0006935]; inflammatory response [GO:0006954]; neutrophil chemotaxis [GO:0030593]; positive regulation of cell population proliferation [GO:0008284]; signal tra…	extracellular region [GO:0005576]; extracellular space [GO:0005615]
bioplex	CCL11		CCL11	P51671	Cytokines	Cytokines;	CCL11_HUMAN	Eotaxin (C-C motif chemokine 11) (Eosinophil chemotactic protein) (Small-inducible cytokine A11)	97	3D-structure;Chemotaxis;Cytokine;Direct protein sequencing;Disulfide bond;Glycoprotein;Inflammatory response;Reference proteome;Secreted;Signal	cell adhesion [GO:0007155]; cellular response to interleukin-1 [GO:0071347]; cellular response to tumor necrosis factor [GO:0071356]; cellular response to type II interferon [GO:0071346]; chemokine-mediated signaling pathway [GO:0070098]; chemotaxis [GO:0006935]; cytoskeleton organization [GO:0007010]; eosinophil chemotaxis [GO:0048245]; G protein-coupled receptor signaling pathway [GO:0007186]; …	extracellular region [GO:0005576]; extracellular space [GO:0005615]
bioplex	CCL24		CCL24	O00175	Cytokines	Cytokines;	CCL24_HUMAN	C-C motif chemokine 24 (CK-beta-6) (Eosinophil chemotactic protein 2) (Eotaxin-2) (Myeloid progenitor inhibitory factor 2) (MPIF-2) (Small-inducible cytokine A24)	119	3D-structure;Chemotaxis;Cytokine;Direct protein sequencing;Disulfide bond;Glycoprotein;Inflammatory response;Reference proteome;Secreted;Signal	cell-cell signaling [GO:0007267]; cellular response to interleukin-1 [GO:0071347]; cellular response to tumor necrosis factor [GO:0071356]; cellular response to type II interferon [GO:0071346]; chemokine-mediated signaling pathway [GO:0070098]; chemotaxis [GO:0006935]; cytoskeleton organization [GO:0007010]; eosinophil chemotaxis [GO:0048245]; G protein-coupled receptor signaling pathway [GO:0007…	extracellular space [GO:0005615]
bioplex	CCL26		CCL26	Q9Y258	Cytokines	Cytokines;	CCL26_HUMAN	C-C motif chemokine 26 (CC chemokine IMAC) (Eotaxin-3) (Macrophage inflammatory protein 4-alpha) (MIP-4-alpha) (Small-inducible cytokine A26) (Thymic stroma chemokine-1) (TSC-1)	94	3D-structure;Chemotaxis;Cytokine;Direct protein sequencing;Disulfide bond;Inflammatory response;Reference proteome;Secreted;Signal	cell-cell signaling [GO:0007267]; cellular response to interleukin-1 [GO:0071347]; cellular response to tumor necrosis factor [GO:0071356]; cellular response to type II interferon [GO:0071346]; chemokine-mediated signaling pathway [GO:0070098]; chemotaxis [GO:0006935]; eosinophil chemotaxis [GO:0048245]; G protein-coupled receptor signaling pathway [GO:0007186]; inflammatory response [GO:0006954]…	extracellular space [GO:0005615]
bioplex	CX3CL1		CX3CL1	P78423	Cytokines	Cytokines;	X3CL1_HUMAN	Fractalkine (C-X3-C motif chemokine 1) (CX3C membrane-anchored chemokine) (Neurotactin) (Small-inducible cytokine D1) [Cleaved into: Processed fractalkine]	397	3D-structure;Cell adhesion;Cell membrane;Chemotaxis;Cytokine;Disulfide bond;Glycoprotein;Host-virus interaction;Inflammatory response;Membrane;Reference proteome;Secreted;Signal;Transmembrane;Transmembrane helix	angiogenesis involved in wound healing [GO:0060055]; autocrine signaling [GO:0035425]; cell adhesion [GO:0007155]; cell chemotaxis [GO:0060326]; cell-cell adhesion [GO:0098609]; cell-cell signaling [GO:0007267]; cellular response to interleukin-1 [GO:0071347]; cellular response to tumor necrosis factor [GO:0071356]; cellular response to type II interferon [GO:0071346]; chemokine-mediated signalin…	cell projection [GO:0042995]; cell surface [GO:0009986]; extracellular region [GO:0005576]; extracellular space [GO:0005615]; membrane [GO:0016020]; neuron projection [GO:0043005]; neuronal cell body [GO:0043025]; perinuclear region of cytoplasm [GO:0048471]; plasma membrane [GO:0005886]
bioplex	CXCL6		CXCL6	P80162	Cytokines	Cytokines;	CXCL6_HUMAN	C-X-C motif chemokine 6 (Chemokine alpha 3) (CKA-3) (Granulocyte chemotactic protein 2) (GCP-2) (Small-inducible cytokine B6) [Cleaved into: Small-inducible cytokine B6, N-processed variant 1; Small-inducible cytokine B6, N-processed variant 2; Small-inducible cytokine B6, N-processed variant 3]	114	Antibiotic;Antimicrobial;Chemotaxis;Cytokine;Direct protein sequencing;Disulfide bond;Heparin-binding;Reference proteome;Secreted;Signal	antimicrobial humoral immune response mediated by antimicrobial peptide [GO:0061844]; cell-cell signaling [GO:0007267]; cellular response to lipopolysaccharide [GO:0071222]; chemokine-mediated signaling pathway [GO:0070098]; chemotaxis [GO:0006935]; defense response to bacterium [GO:0042742]; inflammatory response [GO:0006954]; leukocyte homeostasis [GO:0001776]; neutrophil activation [GO:0042119…	extracellular region [GO:0005576]; extracellular space [GO:0005615]
bioplex	CSF2		CSF2	P04141	Cytokines	Cytokines;	CSF2_HUMAN	Granulocyte-macrophage colony-stimulating factor (GM-CSF) (Colony-stimulating factor) (CSF) (Molgramostin) (Sargramostim)	144	3D-structure;Cytokine;Disulfide bond;Glycoprotein;Growth factor;Pharmaceutical;Reference proteome;Secreted;Signal	cell population proliferation [GO:0008283]; cellular response to granulocyte macrophage colony-stimulating factor stimulus [GO:0097011]; cellular response to lipopolysaccharide [GO:0071222]; dendritic cell differentiation [GO:0097028]; embryonic placenta development [GO:0001892]; epithelial fluid transport [GO:0042045]; granulocyte-macrophage colony-stimulating factor signaling pathway [GO:003815…	extracellular region [GO:0005576]; extracellular space [GO:0005615]; granulocyte macrophage colony-stimulating factor receptor complex [GO:0030526]; intracellular membrane-bounded organelle [GO:0043231]; plasma membrane [GO:0005886]
bioplex	CXCL1		CXCL1	P09341	Cytokines	Cytokines; ImmuneInnate;	GROA_HUMAN	Growth-regulated alpha protein (C-X-C motif chemokine 1) (GRO-alpha(1-73)) (Melanoma growth stimulatory activity) (MGSA) (Neutrophil-activating protein 3) (NAP-3) [Cleaved into: GRO-alpha(4-73); GRO-alpha(5-73); GRO-alpha(6-73)]	107	3D-structure;Cytokine;Direct protein sequencing;Disulfide bond;Growth factor;Inflammatory response;Reference proteome;Secreted;Signal	actin cytoskeleton organization [GO:0030036]; antimicrobial humoral immune response mediated by antimicrobial peptide [GO:0061844]; cellular response to lipopolysaccharide [GO:0071222]; chemokine-mediated signaling pathway [GO:0070098]; chemotaxis [GO:0006935]; G protein-coupled receptor signaling pathway [GO:0007186]; inflammatory response [GO:0006954]; intracellular signal transduction [GO:0035…	extracellular region [GO:0005576]; extracellular space [GO:0005615]; specific granule lumen [GO:0035580]; tertiary granule lumen [GO:1904724]
bioplex	CXCL2		CXCL2	P19875	Cytokines	Cytokines;	CXCL2_HUMAN	C-X-C motif chemokine 2 (Growth-regulated protein beta) (Gro-beta) (Macrophage inflammatory protein 2-alpha) (MIP2-alpha) [Cleaved into: GRO-beta(5-73) (GRO-beta-T) (Hematopoietic synergistic factor) (HSF) (SB-251353)]	107	3D-structure;Chemotaxis;Cytokine;Direct protein sequencing;Disulfide bond;Inflammatory response;Pharmaceutical;Reference proteome;Secreted;Signal	antimicrobial humoral immune response mediated by antimicrobial peptide [GO:0061844]; cellular response to lipopolysaccharide [GO:0071222]; chemokine-mediated signaling pathway [GO:0070098]; chemotaxis [GO:0006935]; inflammatory response [GO:0006954]; neutrophil chemotaxis [GO:0030593]; response to molecule of bacterial origin [GO:0002237]	extracellular region [GO:0005576]; extracellular space [GO:0005615]
bioplex	CCL1		CCL1	P22362	Cytokines	Cytokines;	CCL1_HUMAN	C-C motif chemokine 1 (Small-inducible cytokine A1) (T lymphocyte-secreted protein I-309)	96	3D-structure;Chemotaxis;Cytokine;Direct protein sequencing;Disulfide bond;Glycoprotein;Reference proteome;Secreted;Signal	cellular response to interleukin-1 [GO:0071347]; cellular response to tumor necrosis factor [GO:0071356]; cellular response to type II interferon [GO:0071346]; chemokine-mediated signaling pathway [GO:0070098]; chemotaxis [GO:0006935]; eosinophil chemotaxis [GO:0048245]; G protein-coupled receptor signaling pathway [GO:0007186]; inflammatory response [GO:0006954]; intracellular calcium ion homeos…	extracellular region [GO:0005576]; extracellular space [GO:0005615]
bioplex	IFNG		IFNG	P01579	Cytokines	Cytokines;	IFNG_HUMAN	Interferon gamma (IFN-gamma) (Immune interferon)	166	3D-structure;Antiviral defense;Cleavage on pair of basic residues;Cytokine;Direct protein sequencing;Glycoprotein;Growth regulation;Pharmaceutical;Pyrrolidone carboxylic acid;Reference proteome;Secreted;Signal	adaptive immune response [GO:0002250]; apoptotic process [GO:0006915]; astrocyte activation [GO:0048143]; cell surface receptor signaling pathway [GO:0007166]; cellular response to virus [GO:0098586]; defense response to virus [GO:0051607]; extrinsic apoptotic signaling pathway [GO:0097191]; humoral immune response [GO:0006959]; macrophage activation involved in immune response [GO:0002281]; macr…	extracellular region [GO:0005576]; extracellular space [GO:0005615]
bioplex	IL1B		IL1B	P01584	Cytokines	Cytokines; ImmuneInnate;	IL1B_HUMAN	Interleukin-1 beta (IL-1 beta) (Catabolin)	269	3D-structure;Cytokine;Cytoplasm;Direct protein sequencing;Inflammatory response;Lysosome;Mitogen;Pyrogen;Reference proteome;Secreted	apoptotic process [GO:0006915]; astrocyte activation [GO:0048143]; canonical NF-kappaB signal transduction [GO:0007249]; cell-cell signaling [GO:0007267]; cellular response to interleukin-17 [GO:0097398]; cellular response to lipopolysaccharide [GO:0071222]; cellular response to mechanical stimulus [GO:0071260]; cellular response to organic substance [GO:0071310]; cellular response to xenobiotic …	cytosol [GO:0005829]; extracellular region [GO:0005576]; extracellular space [GO:0005615]; lysosome [GO:0005764]; secretory granule [GO:0030141]
bioplex	IL1RN		IL1RN	P18510	Orphans	Orphans;	IL1RA_HUMAN	Interleukin-1 receptor antagonist protein (IL-1RN) (IL-1ra) (IRAP) (ICIL-1RA) (IL1 inhibitor) (Anakinra)	177	3D-structure;Alternative splicing;Cytoplasm;Direct protein sequencing;Disulfide bond;Glycoprotein;Pharmaceutical;Reference proteome;Secreted;Signal	acute-phase response [GO:0006953]; immune response [GO:0006955]; inflammatory response to antigenic stimulus [GO:0002437]; insulin secretion [GO:0030073]; lipid metabolic process [GO:0006629]; negative regulation of heterotypic cell-cell adhesion [GO:0034115]; negative regulation of interleukin-1-mediated signaling pathway [GO:2000660]; response to glucocorticoid [GO:0051384]	centrosome [GO:0005813]; cytosol [GO:0005829]; extracellular exosome [GO:0070062]; extracellular space [GO:0005615]; nucleoplasm [GO:0005654]; plasma membrane [GO:0005886]
bioplex	IL2		IL2	P60568	Cytokines	Cytokines;	IL2_HUMAN	Interleukin-2 (IL-2) (T-cell growth factor) (TCGF) (Aldesleukin)	153	3D-structure;Adaptive immunity;Chromosomal rearrangement;Cytokine;Direct protein sequencing;Disulfide bond;Glycoprotein;Growth factor;Immunity;Pharmaceutical;Proto-oncogene;Reference proteome;Secreted;Signal	activated T cell proliferation [GO:0050798]; adaptive immune response [GO:0002250]; cell adhesion [GO:0007155]; cell-cell signaling [GO:0007267]; extrinsic apoptotic signaling pathway in absence of ligand [GO:0097192]; immune response [GO:0006955]; interleukin-2-mediated signaling pathway [GO:0038110]; leukocyte activation involved in immune response [GO:0002366]; natural killer cell activation […	extracellular region [GO:0005576]; extracellular space [GO:0005615]
bioplex	IL4		IL4	P05112	Cytokines	Cytokines;	IL4_HUMAN	Interleukin-4 (IL-4) (B-cell stimulatory factor 1) (BSF-1) (Binetrakin) (Lymphocyte stimulatory factor 1) (Pitrakinra)	153	3D-structure;Alternative splicing;B-cell activation;Cytokine;Direct protein sequencing;Disulfide bond;Glycoprotein;Growth factor;Reference proteome;Secreted;Signal	activation of Janus kinase activity [GO:0042976]; B cell costimulation [GO:0031296]; B cell differentiation [GO:0030183]; cholesterol metabolic process [GO:0008203]; dendritic cell differentiation [GO:0097028]; extrinsic apoptotic signaling pathway in absence of ligand [GO:0097192]; immune response [GO:0006955]; innate immune response in mucosa [GO:0002227]; interleukin-4-mediated signaling pathw…	extracellular region [GO:0005576]; extracellular space [GO:0005615]
bioplex	IL6		IL6	P05231	Cytokines	Cytokines;	IL6_HUMAN	Interleukin-6 (IL-6) (B-cell stimulatory factor 2) (BSF-2) (CTL differentiation factor) (CDF) (Hybridoma growth factor) (Interferon beta-2) (IFN-beta-2)	212	3D-structure;Acute phase;Cytokine;Direct protein sequencing;Disulfide bond;Glycoprotein;Growth factor;Phosphoprotein;Reference proteome;Secreted;Signal	acute-phase response [GO:0006953]; cellular response to hydrogen peroxide [GO:0070301]; cellular response to lipopolysaccharide [GO:0071222]; cellular response to virus [GO:0098586]; cytokine-mediated signaling pathway [GO:0019221]; defense response to Gram-negative bacterium [GO:0050829]; defense response to Gram-positive bacterium [GO:0050830]; defense response to virus [GO:0051607]; endocrine …	endoplasmic reticulum lumen [GO:0005788]; extracellular region [GO:0005576]; extracellular space [GO:0005615]; interleukin-6 receptor complex [GO:0005896]
bioplex	CXCL8		CXCL8	P10145	Cytokines	Cytokines;	IL8_HUMAN	Interleukin-8 (IL-8) (C-X-C motif chemokine 8) (Chemokine (C-X-C motif) ligand 8) (Emoctakin) (Granulocyte chemotactic protein 1) (GCP-1) (Monocyte-derived neutrophil chemotactic factor) (MDNCF) (Monocyte-derived neutrophil-activating peptide) (MONAP) (Neutrophil-activating protein 1) (NAP-1) (Protein 3-10C) (T-cell chemotactic factor) [Cleaved into: MDNCF-a (GCP/IL-8 protein IV) (IL8/NAP1 form I…	99	3D-structure;Chemotaxis;Citrullination;Cytokine;Direct protein sequencing;Disulfide bond;Inflammatory response;Reference proteome;Secreted;Signal	angiogenesis [GO:0001525]; antimicrobial humoral immune response mediated by antimicrobial peptide [GO:0061844]; calcium-mediated signaling [GO:0019722]; cellular response to fibroblast growth factor stimulus [GO:0044344]; cellular response to interleukin-1 [GO:0071347]; cellular response to lipopolysaccharide [GO:0071222]; cellular response to tumor necrosis factor [GO:0071356]; chemokine-mediat…	extracellular region [GO:0005576]; extracellular space [GO:0005615]
bioplex	IL9		IL9	P15248	Cytokines	Cytokines;	IL9_HUMAN	Interleukin-9 (IL-9) (Cytokine P40) (T-cell growth factor P40)	144	3D-structure;Cytokine;Glycoprotein;Growth factor;Pyrrolidone carboxylic acid;Reference proteome;Secreted;Signal	B cell differentiation [GO:0030183]; B cell proliferation [GO:0042100]; immunoglobulin mediated immune response [GO:0016064]; inflammatory response [GO:0006954]; positive regulation of cell growth [GO:0030307]; positive regulation of cell population proliferation [GO:0008284]; positive regulation of interleukin-5 production [GO:0032754]; regulation of peptidyl-tyrosine phosphorylation [GO:0050730…	extracellular region [GO:0005576]; extracellular space [GO:0005615]
bioplex	IL10		IL10	P22301	Cytokines	Cytokines;	IL10_HUMAN	Interleukin-10 (IL-10) (Cytokine synthesis inhibitory factor) (CSIF)	178	3D-structure;Cytokine;Direct protein sequencing;Disease variant;Disulfide bond;Glycoprotein;Reference proteome;Secreted;Signal	B cell differentiation [GO:0030183]; B cell proliferation [GO:0042100]; branching involved in labyrinthine layer morphogenesis [GO:0060670]; cellular response to estradiol stimulus [GO:0071392]; cellular response to hepatocyte growth factor stimulus [GO:0035729]; cellular response to lipopolysaccharide [GO:0071222]; chronic inflammatory response to antigenic stimulus [GO:0002439]; cytoplasmic seq…	extracellular region [GO:0005576]; extracellular space [GO:0005615]
bioplex	IL16		IL16	Q14005	Cytokines	Cytokines;	IL16_HUMAN	Pro-interleukin-16 [Cleaved into: Interleukin-16 (IL-16) (Lymphocyte chemoattractant factor) (LCF)]	1332	3D-structure;Alternative promoter usage;Alternative splicing;Chemotaxis;Cytokine;Cytoplasm;Direct protein sequencing;Host-virus interaction;Nucleus;Phosphoprotein;Reference proteome;Repeat;Secreted;Transcription;Transcription regulation	immune response [GO:0006955]; induction of positive chemotaxis [GO:0050930]; leukocyte chemotaxis [GO:0030595]; positive regulation of inflammatory response [GO:0050729]; positive regulation of interleukin-1 alpha production [GO:0032730]; positive regulation of interleukin-12 production [GO:0032735]; positive regulation of interleukin-6 production [GO:0032755]; regulation of calcium ion transport…	cytosol [GO:0005829]; extracellular region [GO:0005576]; extracellular space [GO:0005615]; Flemming body [GO:0090543]; focal adhesion [GO:0005925]; nuclear speck [GO:0016607]; plasma membrane [GO:0005886]
bioplex	CXCL10		CXCL10	P02778	Cytokines	Cytokines;	CXL10_HUMAN	C-X-C motif chemokine 10 (10 kDa interferon gamma-induced protein) (Gamma-IP10) (IP-10) (Small-inducible cytokine B10) [Cleaved into: CXCL10(1-73)]	98	3D-structure;Chemotaxis;Citrullination;Cytokine;Direct protein sequencing;Disulfide bond;Inflammatory response;Reference proteome;Secreted;Signal	adenylate cyclase-activating G protein-coupled receptor signaling pathway [GO:0007189]; antimicrobial humoral immune response mediated by antimicrobial peptide [GO:0061844]; antiviral innate immune response [GO:0140374]; blood circulation [GO:0008015]; cell surface receptor signaling pathway [GO:0007166]; cell-cell signaling [GO:0007267]; cellular response to heat [GO:0034605]; cellular response …	external side of plasma membrane [GO:0009897]; extracellular region [GO:0005576]; extracellular space [GO:0005615]
bioplex	CXCL11		CXCL11	O14625	Cytokines	Cytokines;	CXL11_HUMAN	C-X-C motif chemokine 11 (Beta-R1) (H174) (Interferon gamma-inducible protein 9) (IP-9) (Interferon-inducible T-cell alpha chemoattractant) (I-TAC) (Small-inducible cytokine B11)	94	3D-structure;Chemotaxis;Citrullination;Cytokine;Direct protein sequencing;Disulfide bond;Inflammatory response;Reference proteome;Secreted;Signal	adenylate cyclase-activating G protein-coupled receptor signaling pathway [GO:0007189]; antimicrobial humoral immune response mediated by antimicrobial peptide [GO:0061844]; cell-cell signaling [GO:0007267]; cellular response to lipopolysaccharide [GO:0071222]; chemokine-mediated signaling pathway [GO:0070098]; chemotaxis [GO:0006935]; inflammatory response [GO:0006954]; neutrophil chemotaxis [GO…	extracellular region [GO:0005576]; extracellular space [GO:0005615]
bioplex	CCL2		CCL2	P13500	Cytokines	Cytokines;	CCL2_HUMAN	C-C motif chemokine 2 (HC11) (Monocyte chemoattractant protein 1) (Monocyte chemotactic and activating factor) (MCAF) (Monocyte chemotactic protein 1) (MCP-1) (Monocyte secretory protein JE) (Small-inducible cytokine A2)	99	3D-structure;Chemotaxis;Cytokine;Direct protein sequencing;Disulfide bond;Glycoprotein;Inflammatory response;Pyrrolidone carboxylic acid;Reference proteome;Secreted;Signal	angiogenesis [GO:0001525]; animal organ morphogenesis [GO:0009887]; astrocyte cell migration [GO:0043615]; cell adhesion [GO:0007155]; cell surface receptor signaling pathway [GO:0007166]; cellular homeostasis [GO:0019725]; cellular response to fibroblast growth factor stimulus [GO:0044344]; cellular response to interleukin-1 [GO:0071347]; cellular response to lipopolysaccharide [GO:0071222]; cel…	extracellular region [GO:0005576]; extracellular space [GO:0005615]
bioplex	CCL8		CCL8	P80075	Cytokines	Cytokines;	CCL8_HUMAN	C-C motif chemokine 8 (HC14) (Monocyte chemoattractant protein 2) (Monocyte chemotactic protein 2) (MCP-2) (Small-inducible cytokine A8) [Cleaved into: MCP-2(6-76)]	99	3D-structure;Chemotaxis;Cytokine;Direct protein sequencing;Disulfide bond;Heparin-binding;Inflammatory response;Pyrrolidone carboxylic acid;Reference proteome;Secreted;Signal	calcium ion transport [GO:0006816]; cell-cell signaling [GO:0007267]; cellular response to interleukin-1 [GO:0071347]; cellular response to tumor necrosis factor [GO:0071356]; cellular response to type II interferon [GO:0071346]; chemokine-mediated signaling pathway [GO:0070098]; chemotaxis [GO:0006935]; eosinophil chemotaxis [GO:0048245]; exocytosis [GO:0006887]; G protein-coupled receptor signa…	extracellular space [GO:0005615]
bioplex	CCL7		CCL7	P80098	Cytokines	Cytokines;	CCL7_HUMAN	C-C motif chemokine 7 (Monocyte chemoattractant protein 3) (Monocyte chemotactic protein 3) (MCP-3) (NC28) (Small-inducible cytokine A7)	99	3D-structure;Chemotaxis;Cytokine;Direct protein sequencing;Disulfide bond;Glycoprotein;Heparin-binding;Inflammatory response;Pyrrolidone carboxylic acid;Reference proteome;Secreted;Signal	cell-cell signaling [GO:0007267]; cellular response to interleukin-1 [GO:0071347]; cellular response to tumor necrosis factor [GO:0071356]; cellular response to type II interferon [GO:0071346]; chemokine-mediated signaling pathway [GO:0070098]; chemotaxis [GO:0006935]; cytoskeleton organization [GO:0007010]; eosinophil chemotaxis [GO:0048245]; G protein-coupled receptor signaling pathway [GO:0007…	extracellular region [GO:0005576]; extracellular space [GO:0005615]
bioplex	CCL13		CCL13	Q99616	Cytokines	Cytokines;	CCL13_HUMAN	C-C motif chemokine 13 (CK-beta-10) (Monocyte chemoattractant protein 4) (Monocyte chemotactic protein 4) (MCP-4) (NCC-1) (Small-inducible cytokine A13) [Cleaved into: C-C motif chemokine 13, long chain; C-C motif chemokine 13, medium chain; C-C motif chemokine 13, short chain]	98	3D-structure;Chemotaxis;Cytokine;Direct protein sequencing;Disulfide bond;Inflammatory response;Pyrrolidone carboxylic acid;Reference proteome;Secreted;Signal	antimicrobial humoral immune response mediated by antimicrobial peptide [GO:0061844]; cell-cell signaling [GO:0007267]; cellular response to interleukin-1 [GO:0071347]; cellular response to tumor necrosis factor [GO:0071356]; cellular response to type II interferon [GO:0071346]; chemokine-mediated signaling pathway [GO:0070098]; chemotaxis [GO:0006935]; cytoskeleton organization [GO:0007010]; eos…	extracellular region [GO:0005576]; extracellular space [GO:0005615]
bioplex	CCL22		CCL22	O00626	Cytokines	Cytokines;	CCL22_HUMAN	C-C motif chemokine 22 (CC chemokine STCP-1) (MDC(1-69)) (Macrophage-derived chemokine) (Small-inducible cytokine A22) (Stimulated T-cell chemotactic protein 1) [Cleaved into: MDC(3-69); MDC(5-69); MDC(7-69)]	93	Chemotaxis;Cytokine;Direct protein sequencing;Disulfide bond;Reference proteome;Secreted;Signal	cell-cell signaling [GO:0007267]; cellular response to interleukin-1 [GO:0071347]; cellular response to tumor necrosis factor [GO:0071356]; cellular response to type II interferon [GO:0071346]; chemokine-mediated signaling pathway [GO:0070098]; chemotaxis [GO:0006935]; eosinophil chemotaxis [GO:0048245]; G protein-coupled receptor signaling pathway [GO:0007186]; immune response [GO:0006955]; infl…	extracellular region [GO:0005576]; extracellular space [GO:0005615]
bioplex	MIF		MIF	P14174	Hemostasis	Hemostasis; Cytokines; ImmuneInnate;	MIF_HUMAN	Macrophage migration inhibitory factor (MIF) (EC 5.3.2.1) (Glycosylation-inhibiting factor) (GIF) (L-dopachrome isomerase) (L-dopachrome tautomerase) (EC 5.3.3.12) (Phenylpyruvate tautomerase)	115	3D-structure;Acetylation;Cytokine;Cytoplasm;Direct protein sequencing;Immunity;Inflammatory response;Innate immunity;Isomerase;Reference proteome;Secreted	carboxylic acid metabolic process [GO:0019752]; cell surface receptor signaling pathway [GO:0007166]; cellular senescence [GO:0090398]; DNA damage response, signal transduction by p53 class mediator [GO:0030330]; inflammatory response [GO:0006954]; innate immune response [GO:0045087]; negative regulation of apoptotic process [GO:0043066]; negative regulation of cell migration [GO:0030336]; negati…	cell surface [GO:0009986]; cytoplasm [GO:0005737]; cytosol [GO:0005829]; extracellular exosome [GO:0070062]; extracellular region [GO:0005576]; extracellular space [GO:0005615]; ficolin-1-rich granule lumen [GO:1904813]; nucleoplasm [GO:0005654]; plasma membrane [GO:0005886]; secretory granule lumen [GO:0034774]; vesicle [GO:0031982]
bioplex	CXCL9		CXCL9	Q07325	Cytokines	Cytokines;	CXCL9_HUMAN	C-X-C motif chemokine 9 (Gamma-interferon-induced monokine) (Monokine induced by interferon-gamma) (HuMIG) (MIG) (Small-inducible cytokine B9)	125	Cytokine;Direct protein sequencing;Disulfide bond;Inflammatory response;Reference proteome;Secreted;Signal	adenylate cyclase-activating G protein-coupled receptor signaling pathway [GO:0007189]; antimicrobial humoral immune response mediated by antimicrobial peptide [GO:0061844]; cell-cell signaling [GO:0007267]; cellular defense response [GO:0006968]; cellular response to lipopolysaccharide [GO:0071222]; chemokine-mediated signaling pathway [GO:0070098]; chemotaxis [GO:0006935]; defense response [GO:…	external side of plasma membrane [GO:0009897]; extracellular region [GO:0005576]; extracellular space [GO:0005615]
bioplex	CCL3		CCL3	P10147	Cytokines	Cytokines;	CCL3_HUMAN	C-C motif chemokine 3 (G0/G1 switch regulatory protein 19-1) (Macrophage inflammatory protein 1-alpha) (MIP-1-alpha) (PAT 464.1) (SIS-beta) (Small-inducible cytokine A3) (Tonsillar lymphocyte LD78 alpha protein) [Cleaved into: MIP-1-alpha(4-69) (LD78-alpha(4-69))]	92	3D-structure;Chemotaxis;Cytokine;Direct protein sequencing;Disulfide bond;Inflammatory response;Reference proteome;Secreted;Signal	astrocyte cell migration [GO:0043615]; calcium ion transport [GO:0006816]; calcium-mediated signaling [GO:0019722]; cell activation [GO:0001775]; cell-cell signaling [GO:0007267]; cellular response to interleukin-1 [GO:0071347]; cellular response to tumor necrosis factor [GO:0071356]; cellular response to type II interferon [GO:0071346]; chemokine-mediated signaling pathway [GO:0070098]; chemotax…	cytoplasm [GO:0005737]; cytosol [GO:0005829]; extracellular region [GO:0005576]; extracellular space [GO:0005615]
bioplex	CCL15		CCL15	Q16663	Cytokines	Cytokines;	CCL15_HUMAN	C-C motif chemokine 15 (Chemokine CC-2) (HCC-2) (Leukotactin-1) (LKN-1) (MIP-1 delta) (Macrophage inflammatory protein 5) (MIP-5) (Mrp-2b) (NCC-3) (Small-inducible cytokine A15) [Cleaved into: CCL15(22-92); CCL15(25-92); CCL15(29-92)]	113	3D-structure;Chemotaxis;Cytokine;Direct protein sequencing;Disulfide bond;Heparin-binding;Reference proteome;Secreted;Signal	cell-cell signaling [GO:0007267]; cellular response to interleukin-1 [GO:0071347]; cellular response to tumor necrosis factor [GO:0071356]; cellular response to type II interferon [GO:0071346]; chemokine-mediated signaling pathway [GO:0070098]; chemotaxis [GO:0006935]; eosinophil chemotaxis [GO:0048245]; G protein-coupled receptor signaling pathway [GO:0007186]; inflammatory response [GO:0006954]…	extracellular space [GO:0005615]
bioplex	CCL20		CCL20	P78556	Cytokines	Cytokines;	CCL20_HUMAN	C-C motif chemokine 20 (Beta-chemokine exodus-1) (CC chemokine LARC) (Liver and activation-regulated chemokine) (Macrophage inflammatory protein 3 alpha) (MIP-3-alpha) (Small-inducible cytokine A20) [Cleaved into: CCL20(1-67); CCL20(1-64); CCL20(2-70)]	96	3D-structure;Alternative splicing;Antibiotic;Antimicrobial;Chemotaxis;Cytokine;Direct protein sequencing;Disulfide bond;Inflammatory response;Reference proteome;Secreted;Signal	calcium-mediated signaling using intracellular calcium source [GO:0035584]; cell chemotaxis [GO:0060326]; cell-cell signaling [GO:0007267]; cellular response to interleukin-1 [GO:0071347]; cellular response to tumor necrosis factor [GO:0071356]; cellular response to type II interferon [GO:0071346]; chemokine-mediated signaling pathway [GO:0070098]; chemotaxis [GO:0006935]; defense response to bac…	extracellular region [GO:0005576]; extracellular space [GO:0005615]
bioplex	CCL19		CCL19	Q99731	Cytokines	Cytokines;	CCL19_HUMAN	C-C motif chemokine 19 (Beta-chemokine exodus-3) (CK beta-11) (Epstein-Barr virus-induced molecule 1 ligand chemokine) (EBI1 ligand chemokine) (ELC) (Macrophage inflammatory protein 3 beta) (MIP-3-beta) (Small-inducible cytokine A19)	98	3D-structure;Chemotaxis;Cytokine;Direct protein sequencing;Disulfide bond;Inflammatory response;Reference proteome;Secreted;Signal	cell communication [GO:0007154]; cell maturation [GO:0048469]; cellular response to interleukin-1 [GO:0071347]; cellular response to tumor necrosis factor [GO:0071356]; cellular response to type II interferon [GO:0071346]; cellular response to virus [GO:0098586]; chemokine-mediated signaling pathway [GO:0070098]; dendritic cell chemotaxis [GO:0002407]; establishment of T cell polarity [GO:0001768…	extracellular region [GO:0005576]; extracellular space [GO:0005615]
bioplex	CCL23		CCL23	P55773	Cytokines	Cytokines;	CCL23_HUMAN	C-C motif chemokine 23 (CK-beta-8) (CKB-8) (Macrophage inflammatory protein 3) (MIP-3) (Myeloid progenitor inhibitory factor 1) (MPIF-1) (Small-inducible cytokine A23) [Cleaved into: CCL23(19-99); CCL23(22-99); CCL23(27-99); CCL23(30-99)]	120	3D-structure;Alternative splicing;Chemotaxis;Cytokine;Direct protein sequencing;Disulfide bond;Heparin-binding;Inflammatory response;Reference proteome;Secreted;Signal	cell-cell signaling [GO:0007267]; cellular response to interleukin-1 [GO:0071347]; cellular response to tumor necrosis factor [GO:0071356]; cellular response to type II interferon [GO:0071346]; chemokine-mediated signaling pathway [GO:0070098]; chemotaxis [GO:0006935]; eosinophil chemotaxis [GO:0048245]; G protein-coupled receptor signaling pathway [GO:0007186]; immune response [GO:0006955]; infl…	extracellular region [GO:0005576]; extracellular space [GO:0005615]
bioplex	CXCL16		CXCL16	Q9H2A7	Cytokines	Cytokines;	CXL16_HUMAN	C-X-C motif chemokine 16 (Scavenger receptor for phosphatidylserine and oxidized low density lipoprotein) (SR-PSOX) (Small-inducible cytokine B16) (Transmembrane chemokine CXCL16)	254	Cell membrane;Chemotaxis;Cytokine;Disulfide bond;Glycoprotein;Membrane;Reference proteome;Secreted;Signal;Transmembrane;Transmembrane helix	chemotaxis [GO:0006935]; positive regulation of cell growth [GO:0030307]; positive regulation of cell migration [GO:0030335]; receptor-mediated endocytosis [GO:0006898]; response to cytokine [GO:0034097]; response to tumor necrosis factor [GO:0034612]; response to type II interferon [GO:0034341]; T cell chemotaxis [GO:0010818]	extracellular region [GO:0005576]; extracellular space [GO:0005615]; membrane [GO:0016020]; plasma membrane [GO:0005886]
bioplex	CXCL12		CXCL12	P48061	Cytokines	Cytokines;	SDF1_HUMAN	Stromal cell-derived factor 1 (SDF-1) (hSDF-1) (C-X-C motif chemokine 12) (Intercrine reduced in hepatomas) (IRH) (hIRH) (Pre-B cell growth-stimulating factor) (PBSF) [Cleaved into: SDF-1-beta(3-72); SDF-1-alpha(3-67)]	93	3D-structure;Alternative splicing;Chemotaxis;Cytokine;Disulfide bond;Growth factor;Host-virus interaction;Reference proteome;Secreted;Signal	adult locomotory behavior [GO:0008344]; animal organ regeneration [GO:0031100]; axon guidance [GO:0007411]; blood circulation [GO:0008015]; cell adhesion [GO:0007155]; cell chemotaxis [GO:0060326]; cellular response to chemokine [GO:1990869]; chemokine (C-X-C motif) ligand 12 signaling pathway [GO:0038146]; chemokine-mediated signaling pathway [GO:0070098]; chemotaxis [GO:0006935]; defense respon…	collagen-containing extracellular matrix [GO:0062023]; external side of plasma membrane [GO:0009897]; extracellular exosome [GO:0070062]; extracellular region [GO:0005576]
bioplex	CCL17		CCL17	Q92583	Cytokines	Cytokines;	CCL17_HUMAN	C-C motif chemokine 17 (CC chemokine TARC) (Small-inducible cytokine A17) (Thymus and activation-regulated chemokine)	94	3D-structure;Chemotaxis;Cytokine;Direct protein sequencing;Disulfide bond;Inflammatory response;Reference proteome;Secreted;Signal	cell-cell signaling [GO:0007267]; cellular response to interleukin-1 [GO:0071347]; cellular response to tumor necrosis factor [GO:0071356]; cellular response to type II interferon [GO:0071346]; chemokine-mediated signaling pathway [GO:0070098]; chemotaxis [GO:0006935]; G protein-coupled receptor signaling pathway [GO:0007186]; inflammatory response [GO:0006954]; lymphocyte chemotaxis [GO:0048247]…	extracellular region [GO:0005576]; extracellular space [GO:0005615]
bioplex	CCL25		CCL25	O15444	Cytokines	Cytokines;	CCL25_HUMAN	C-C motif chemokine 25 (Chemokine TECK) (Small-inducible cytokine A25) (Thymus-expressed chemokine)	150	Alternative splicing;Chemotaxis;Cytokine;Disulfide bond;Inflammatory response;Reference proteome;Secreted;Signal	cell chemotaxis [GO:0060326]; cell surface receptor signaling pathway [GO:0007166]; cellular response to interleukin-1 [GO:0071347]; cellular response to tumor necrosis factor [GO:0071356]; cellular response to type II interferon [GO:0071346]; chemokine-mediated signaling pathway [GO:0070098]; chemotaxis [GO:0006935]; eosinophil chemotaxis [GO:0048245]; G protein-coupled receptor signaling pathwa…	extracellular region [GO:0005576]; extracellular space [GO:0005615]
bioplex	TNF		TNF	P01375	Cytokines	Cytokines;	TNFA_HUMAN	Tumor necrosis factor (Cachectin) (TNF-alpha) (Tumor necrosis factor ligand superfamily member 2) (TNF-a) [Cleaved into: Tumor necrosis factor, membrane form (N-terminal fragment) (NTF); Intracellular domain 1 (ICD1); Intracellular domain 2 (ICD2); C-domain 1; C-domain 2; Tumor necrosis factor, soluble form]	233	3D-structure;Cell membrane;Cytokine;Direct protein sequencing;Disulfide bond;Glycoprotein;Lipoprotein;Membrane;Myristate;Phosphoprotein;Reference proteome;Secreted;Signal-anchor;Transmembrane;Transmembrane helix	activation of cysteine-type endopeptidase activity involved in apoptotic process [GO:0006919]; antiviral innate immune response [GO:0140374]; astrocyte activation [GO:0048143]; calcium-mediated signaling [GO:0019722]; canonical NF-kappaB signal transduction [GO:0007249]; cellular response to amino acid stimulus [GO:0071230]; cellular response to amyloid-beta [GO:1904646]; cellular response to lip…	cell surface [GO:0009986]; external side of plasma membrane [GO:0009897]; extracellular region [GO:0005576]; extracellular space [GO:0005615]; membrane raft [GO:0045121]; neuronal cell body [GO:0043025]; phagocytic cup [GO:0001891]; plasma membrane [GO:0005886]; recycling endosome [GO:0055037]
bioplex	FGF2		FGF2	P09038	Orphans	Orphans;	FGF2_HUMAN	Fibroblast growth factor 2 (FGF-2) (Basic fibroblast growth factor) (bFGF) (Heparin-binding growth factor 2) (HBGF-2)	288	3D-structure;Alternative initiation;Angiogenesis;Developmental protein;Differentiation;Direct protein sequencing;Growth factor;Heparin-binding;Isopeptide bond;Methylation;Mitogen;Nucleus;Phosphoprotein;Reference proteome;Secreted;Ubl conjugation	angiogenesis involved in coronary vascular morphogenesis [GO:0060978]; animal organ morphogenesis [GO:0009887]; branching involved in ureteric bud morphogenesis [GO:0001658]; canonical Wnt signaling pathway [GO:0060070]; cell differentiation [GO:0030154]; cell migration involved in sprouting angiogenesis [GO:0002042]; cellular response to mechanical stimulus [GO:0071260]; cerebellar granule cell …	cytoplasm [GO:0005737]; extracellular region [GO:0005576]; extracellular space [GO:0005615]; nucleus [GO:0005634]
bioplex	PDGFB		PDGFB	P01127	Hemostasis	Hemostasis;	PDGFB_HUMAN	Platelet-derived growth factor subunit B (PDGF subunit B) (PDGF-2) (Platelet-derived growth factor B chain) (Platelet-derived growth factor beta polypeptide) (Proto-oncogene c-Sis) (Becaplermin)	241	3D-structure;Alternative promoter usage;Chromosomal rearrangement;Cleavage on pair of basic residues;Developmental protein;Direct protein sequencing;Disease variant;Disulfide bond;Glycoprotein;Growth factor;Mitogen;Pharmaceutical;Proto-oncogene;Reference proteome;Secreted;Signal	cell chemotaxis [GO:0060326]; cellular response to growth factor stimulus [GO:0071363]; cellular response to mycophenolic acid [GO:0071506]; cellular response to platelet-derived growth factor stimulus [GO:0036120]; embryonic placenta development [GO:0001892]; gene expression [GO:0010467]; heart development [GO:0007507]; interleukin-18-mediated signaling pathway [GO:0035655]; metanephric glomerul…	basolateral plasma membrane [GO:0016323]; cell surface [GO:0009986]; collagen-containing extracellular matrix [GO:0062023]; cytoplasm [GO:0005737]; endoplasmic reticulum lumen [GO:0005788]; extracellular region [GO:0005576]; extracellular space [GO:0005615]; Golgi lumen [GO:0005796]; Golgi membrane [GO:0000139]; platelet alpha granule lumen [GO:0031093]; platelet-derived growth factor complex [GO…
bioplex	CCL4		CCL4	P13236	Cytokines	Cytokines;	CCL4_HUMAN	C-C motif chemokine 4 (G-26 T-lymphocyte-secreted protein) (HC21) (Lymphocyte activation gene 1 protein) (LAG-1) (MIP-1-beta(1-69)) (Macrophage inflammatory protein 1-beta) (MIP-1-beta) (PAT 744) (Protein H400) (SIS-gamma) (Small-inducible cytokine A4) (T-cell activation protein 2) (ACT-2) [Cleaved into: MIP-1-beta(3-69)]	92	3D-structure;Chemotaxis;Cytokine;Disulfide bond;Inflammatory response;Reference proteome;Secreted;Signal	cell adhesion [GO:0007155]; cell-cell signaling [GO:0007267]; cellular response to interleukin-1 [GO:0071347]; cellular response to tumor necrosis factor [GO:0071356]; cellular response to type II interferon [GO:0071346]; chemokine-mediated signaling pathway [GO:0070098]; eosinophil chemotaxis [GO:0048245]; establishment or maintenance of cell polarity [GO:0007163]; G protein-coupled receptor sig…	extracellular region [GO:0005576]; extracellular space [GO:0005615]
bioplex	CCL5		CCL5	P13501	Cytokines	Cytokines;	CCL5_HUMAN	C-C motif chemokine 5 (EoCP) (Eosinophil chemotactic cytokine) (SIS-delta) (Small-inducible cytokine A5) (T cell-specific protein P228) (TCP228) (T-cell-specific protein RANTES) [Cleaved into: RANTES(3-68); RANTES(4-68)]	91	3D-structure;Chemotaxis;Cytokine;Direct protein sequencing;Disulfide bond;Glycoprotein;Inflammatory response;Oxidation;Reference proteome;Secreted;Signal	activation of phospholipase D activity [GO:0031584]; calcium ion transport [GO:0006816]; cell-cell signaling [GO:0007267]; cellular response to fibroblast growth factor stimulus [GO:0044344]; cellular response to interleukin-1 [GO:0071347]; cellular response to tumor necrosis factor [GO:0071356]; cellular response to type II interferon [GO:0071346]; cellular response to virus [GO:0098586]; chemok…	cytoplasm [GO:0005737]; extracellular region [GO:0005576]; extracellular space [GO:0005615]
bioplex	Ferritin		FTH1	P02794	Other Immune-related pathways	ImmuneInnate;	FRIH_HUMAN	Ferritin heavy chain (Ferritin H subunit) (EC 1.16.3.1) (Cell proliferation-inducing gene 15 protein) [Cleaved into: Ferritin heavy chain, N-terminally processed]	183	3D-structure;Acetylation;Cytoplasm;Iron;Iron storage;Metal-binding;Oxidoreductase;Phosphoprotein;Reference proteome	immune response [GO:0006955]; intracellular iron ion homeostasis [GO:0006879]; intracellular sequestering of iron ion [GO:0006880]; iron ion transport [GO:0006826]; negative regulation of cell population proliferation [GO:0008285]; negative regulation of fibroblast proliferation [GO:0048147]	autolysosome [GO:0044754]; cytoplasm [GO:0005737]; cytosol [GO:0005829]; extracellular exosome [GO:0070062]; extracellular region [GO:0005576]; ficolin-1-rich granule lumen [GO:1904813]; intracellular ferritin complex [GO:0008043]; membrane [GO:0016020]; nucleus [GO:0005634]; tertiary granule lumen [GO:1904724]
bioplex			FTL	P02792	Other Immune-related pathways	ImmuneInnate;	FRIL_HUMAN	Ferritin light chain (Ferritin L subunit)	175	3D-structure;Acetylation;Cataract;Direct protein sequencing;Disease variant;Iron;Iron storage;Metal-binding;Neurodegeneration;Reference proteome	intracellular iron ion homeostasis [GO:0006879]; intracellular sequestering of iron ion [GO:0006880]; iron ion transport [GO:0006826]	autolysosome [GO:0044754]; azurophil granule lumen [GO:0035578]; cytoplasm [GO:0005737]; cytosol [GO:0005829]; extracellular exosome [GO:0070062]; extracellular region [GO:0005576]; intracellular ferritin complex [GO:0008043]; membrane [GO:0016020]
bioplex	FGA	X	FGA	P02671	Hemostasis	Hemostasis; ImmuneAdaptative; ImmuneInnate;	FIBA_HUMAN	Fibrinogen alpha chain [Cleaved into: Fibrinopeptide A; Fibrinogen alpha chain]	866	3D-structure;Adaptive immunity;Alternative splicing;Amyloid;Amyloidosis;Blood coagulation;Calcium;Coiled coil;Direct protein sequencing;Disease variant;Disulfide bond;Glycoprotein;Hemostasis;Hydroxylation;Immunity;Innate immunity;Isopeptide bond;Metal-binding;Phosphoprotein;Reference proteome;Secreted;Signal	adaptive immune response [GO:0002250]; blood coagulation, common pathway [GO:0072377]; blood coagulation, fibrin clot formation [GO:0072378]; cell-matrix adhesion [GO:0007160]; fibrinolysis [GO:0042730]; induction of bacterial agglutination [GO:0043152]; innate immune response [GO:0045087]; negative regulation of endothelial cell apoptotic process [GO:2000352]; negative regulation of extrinsic ap…	blood microparticle [GO:0072562]; cell surface [GO:0009986]; collagen-containing extracellular matrix [GO:0062023]; endoplasmic reticulum [GO:0005783]; endoplasmic reticulum lumen [GO:0005788]; external side of plasma membrane [GO:0009897]; extracellular exosome [GO:0070062]; extracellular region [GO:0005576]; extracellular space [GO:0005615]; extracellular vesicle [GO:1903561]; fibrinogen comple…
bioplex			FGB	P02675	Hemostasis	Hemostasis; ImmuneAdaptative; ImmuneInnate;	FIBB_HUMAN	Fibrinogen beta chain [Cleaved into: Fibrinopeptide B; Fibrinogen beta chain]	491	3D-structure;Adaptive immunity;Blood coagulation;Coiled coil;Direct protein sequencing;Disease variant;Disulfide bond;Glycoprotein;Hemostasis;Immunity;Innate immunity;Pyrrolidone carboxylic acid;Reference proteome;Secreted;Signal	adaptive immune response [GO:0002250]; blood coagulation, fibrin clot formation [GO:0072378]; cell-matrix adhesion [GO:0007160]; cellular response to interleukin-1 [GO:0071347]; cellular response to leptin stimulus [GO:0044320]; fibrinolysis [GO:0042730]; induction of bacterial agglutination [GO:0043152]; innate immune response [GO:0045087]; negative regulation of endothelial cell apoptotic proce…	blood microparticle [GO:0072562]; cell cortex [GO:0005938]; cell surface [GO:0009986]; collagen-containing extracellular matrix [GO:0062023]; endoplasmic reticulum [GO:0005783]; external side of plasma membrane [GO:0009897]; extracellular exosome [GO:0070062]; extracellular region [GO:0005576]; extracellular space [GO:0005615]; extracellular vesicle [GO:1903561]; fibrinogen complex [GO:0005577]; …
bioplex			FGG	P02679	Hemostasis	Hemostasis; ImmuneAdaptative; ImmuneInnate;	FIBG_HUMAN	Fibrinogen gamma chain	453	3D-structure;Alternative splicing;Blood coagulation;Calcium;Coiled coil;Direct protein sequencing;Disease variant;Disulfide bond;Glycoprotein;Hemostasis;Isopeptide bond;Metal-binding;Phosphoprotein;Reference proteome;Secreted;Signal;Sulfation	blood coagulation, fibrin clot formation [GO:0072378]; cell-matrix adhesion [GO:0007160]; cellular response to interleukin-1 [GO:0071347]; cellular response to interleukin-6 [GO:0071354]; fibrinolysis [GO:0042730]; negative regulation of endothelial cell apoptotic process [GO:2000352]; negative regulation of extrinsic apoptotic signaling pathway via death domain receptors [GO:1902042]; plasminoge…	blood microparticle [GO:0072562]; cell surface [GO:0009986]; collagen-containing extracellular matrix [GO:0062023]; endoplasmic reticulum lumen [GO:0005788]; external side of plasma membrane [GO:0009897]; extracellular exosome [GO:0070062]; extracellular region [GO:0005576]; extracellular space [GO:0005615]; fibrinogen complex [GO:0005577]; plasma membrane [GO:0005886]; platelet alpha granule [GO…
bioplex	PCT		CALCA	P06881	Orphans	Orphans;	CALCA_HUMAN	Calcitonin gene-related peptide 1 (Alpha-type CGRP) (Calcitonin gene-related peptide I) (CGRP-I)	128	3D-structure;Alternative splicing;Amidation;Cleavage on pair of basic residues;Direct protein sequencing;Disulfide bond;Hormone;Reference proteome;Secreted;Signal		cytoplasm [GO:0005737]; extracellular region [GO:0005576]; extracellular space [GO:0005615]
bioplex	SAA1	X	SAA1	P0DJI8	Other Immune-related pathways	ImmuneInnate;	SAA1_HUMAN	Serum amyloid A-1 protein (SAA) [Cleaved into: Amyloid protein A (Amyloid fibril protein AA); Serum amyloid protein A(2-104); Serum amyloid protein A(3-104); Serum amyloid protein A(2-103); Serum amyloid protein A(2-102); Serum amyloid protein A(4-101)]	122	3D-structure;Acute phase;Amyloid;Amyloidosis;Direct protein sequencing;HDL;Heparin-binding;Methylation;Reference proteome;Secreted;Signal	acute-phase response [GO:0006953]; lymphocyte chemotaxis [GO:0048247]; macrophage chemotaxis [GO:0048246]; negative regulation of inflammatory response [GO:0050728]; neutrophil chemotaxis [GO:0030593]; platelet activation [GO:0030168]; positive regulation of cell adhesion [GO:0045785]; positive regulation of cytokine production [GO:0001819]; positive regulation of cytosolic calcium ion concentrat…	cytoplasmic microtubule [GO:0005881]; endocytic vesicle lumen [GO:0071682]; extracellular exosome [GO:0070062]; extracellular region [GO:0005576]; high-density lipoprotein particle [GO:0034364]
bioplex			SAA2	P0DJI9	Other Immune-related pathways	ImmuneInnate;	SAA2_HUMAN	Serum amyloid A-2 protein (SAA2) [Cleaved into: Amyloid A2 protein (AA2)]	122	Acute phase;Alternative splicing;Amyloid;Amyloidosis;Direct protein sequencing;HDL;Reference proteome;Secreted;Signal	acute-phase response [GO:0006953]	extracellular exosome [GO:0070062]; high-density lipoprotein particle [GO:0034364]
bioplex			SAA4	P35542	Other Immune-related pathways	ImmuneInnate;	SAA4_HUMAN	Serum amyloid A-4 protein (Constitutively expressed serum amyloid A protein) (C-SAA)	130	Acute phase;Direct protein sequencing;Glycoprotein;HDL;Reference proteome;Secreted;Signal	acute-phase response [GO:0006953]	extracellular exosome [GO:0070062]; extracellular region [GO:0005576]; high-density lipoprotein particle [GO:0034364]
bioplex	PLAT		PLAT	P00750	Hemostasis	Hemostasis;	TPA_HUMAN	Tissue-type plasminogen activator (t-PA) (t-plasminogen activator) (tPA) (EC 3.4.21.68) (Alteplase) (Reteplase) [Cleaved into: Tissue-type plasminogen activator chain A; Tissue-type plasminogen activator chain B]	562	3D-structure;Alternative splicing;Cleavage on pair of basic residues;Direct protein sequencing;Disulfide bond;EGF-like domain;Glycoprotein;Hydrolase;Kringle;Pharmaceutical;Plasminogen activation;Protease;Reference proteome;Repeat;Secreted;Serine protease;Signal;Zymogen	blood coagulation [GO:0007596]; fibrinolysis [GO:0042730]; negative regulation of fibrinolysis [GO:0051918]; negative regulation of plasminogen activation [GO:0010757]; negative regulation of proteolysis [GO:0045861]; plasminogen activation [GO:0031639]; platelet-derived growth factor receptor signaling pathway [GO:0048008]; prevention of polyspermy [GO:0060468]; protein modification process [GO:…	apical part of cell [GO:0045177]; cell surface [GO:0009986]; cytoplasm [GO:0005737]; extracellular exosome [GO:0070062]; extracellular region [GO:0005576]; extracellular space [GO:0005615]; glutamatergic synapse [GO:0098978]; Schaffer collateral - CA1 synapse [GO:0098685]; secretory granule [GO:0030141]; serine protease inhibitor complex [GO:0097180]
bioplex	A2M	X	A2M	P01023	Hemostasis	Hemostasis;	A2MG_HUMAN	Alpha-2-macroglobulin (Alpha-2-M) (C3 and PZP-like alpha-2-macroglobulin domain-containing protein 5)	1474	3D-structure;Bait region;Direct protein sequencing;Disulfide bond;Glycoprotein;Isopeptide bond;Protease inhibitor;Reference proteome;Secreted;Serine protease inhibitor;Signal;Thioester bond	acute inflammatory response to antigenic stimulus [GO:0002438]; acute-phase response [GO:0006953]; embryonic liver development [GO:1990402]; luteinization [GO:0001553]; negative regulation of complement activation, lectin pathway [GO:0001869]; response to carbon dioxide [GO:0010037]; response to glucocorticoid [GO:0051384]; response to nutrient [GO:0007584]; response to prostaglandin E [GO:003469…	blood microparticle [GO:0072562]; collagen-containing extracellular matrix [GO:0062023]; extracellular exosome [GO:0070062]; extracellular region [GO:0005576]; extracellular space [GO:0005615]; platelet alpha granule lumen [GO:0031093]
bioplex	CRP	X	CRP	P02741	Complement Cascade	ComplementCascade; ImmuneInnate;	CRP_HUMAN	C-reactive protein [Cleaved into: C-reactive protein(1-205)]	224	3D-structure;Acute phase;Alternative splicing;Calcium;Direct protein sequencing;Disulfide bond;Metal-binding;Pyrrolidone carboxylic acid;Reference proteome;Secreted;Signal	acute-phase response [GO:0006953]; defense response to Gram-positive bacterium [GO:0050830]; inflammatory response [GO:0006954]; innate immune response [GO:0045087]; negative regulation of lipid storage [GO:0010888]; negative regulation of macrophage derived foam cell differentiation [GO:0010745]; negative regulation of mononuclear cell proliferation [GO:0032945]; opsonization [GO:0008228]; posit…	extracellular region [GO:0005576]; extracellular space [GO:0005615]
bioplex	APCS	X	APCS	P02743	Orphans	Orphans;	SAMP_HUMAN	Serum amyloid P-component (SAP) (9.5S alpha-1-glycoprotein) [Cleaved into: Serum amyloid P-component(1-203)]	223	3D-structure;Amyloid;Calcium;Direct protein sequencing;Disulfide bond;Glycoprotein;Lectin;Metal-binding;Reference proteome;Secreted;Signal	acute-phase response [GO:0006953]; chaperone-mediated protein complex assembly [GO:0051131]; innate immune response [GO:0045087]; negative regulation by host of viral exo-alpha-sialidase activity [GO:0044869]; negative regulation by host of viral glycoprotein metabolic process [GO:0044871]; negative regulation of acute inflammatory response [GO:0002674]; negative regulation of exo-alpha-sialidase…	blood microparticle [GO:0072562]; collagen-containing extracellular matrix [GO:0062023]; extracellular exosome [GO:0070062]; extracellular region [GO:0005576]; extracellular space [GO:0005615]; nucleus [GO:0005634]

## Sheet: Table S1. Identified proteins..
Table S1. Identified proteins (information based on UNIPROT)
Method	Protein group	Both Methods	first_only	Gene	Entry	Type_only	Types	Entry Name	Protein names	Length	Keywords	Gene Ontology (biological process)	Gene Ontology (cellular component)	Conventional	AI_Cat	AI_Cont	Selected	StatsMethod	Stats	Value	p-Value
LC-MS/MS	IGLV4-69	FALSE	TRUE	IGLV4-69	A0A075B6H9	Immune Adaptative	ImmuneAdaptative;	LV469_HUMAN	Immunoglobulin lambda variable 4-69	119	Adaptive immunity;Cell membrane;Disulfide bond;Immunity;Immunoglobulin;Immunoglobulin domain;Membrane;Reference proteome;Secreted;Signal	adaptive immune response (GO:0002250); immune response (GO:0006955)	extracellular space (GO:0005615); immunoglobulin complex (GO:0019814); plasma membrane (GO:0005886)					bernard	MCC	0	1
LC-MS/MS	IGLV8-61	FALSE	TRUE	IGLV8-61	A0A075B6I0	Immune Adaptative	ImmuneAdaptative;	LV861_HUMAN	Immunoglobulin lambda variable 8-61	122	Adaptive immunity;Cell membrane;Disulfide bond;Immunity;Immunoglobulin;Immunoglobulin domain;Membrane;Reference proteome;Secreted;Signal	adaptive immune response (GO:0002250); immune response (GO:0006955)	extracellular space (GO:0005615); immunoglobulin complex (GO:0019814); plasma membrane (GO:0005886)					bernard	MCC	-0.227866	0.239468
LC-MS/MS	IGLV7-46	FALSE	TRUE	IGLV7-46	A0A075B6I9	Immune Adaptative	ImmuneAdaptative;	LV746_HUMAN	Immunoglobulin lambda variable 7-46	117	Adaptive immunity;Cell membrane;Disulfide bond;Immunity;Immunoglobulin;Immunoglobulin domain;Membrane;Reference proteome;Secreted;Signal	adaptive immune response (GO:0002250); immune response (GO:0006955)	extracellular space (GO:0005615); immunoglobulin complex (GO:0019814); plasma membrane (GO:0005886)					bernard	MCC	0.0126592	0.997863
LC-MS/MS	IGLV5-37	FALSE	TRUE	IGLV5-37	A0A075B6J1	Immune Adaptative	ImmuneAdaptative;	LV537_HUMAN	Immunoglobulin lambda variable 5-37	123	Adaptive immunity;Cell membrane;Disulfide bond;Immunity;Immunoglobulin;Immunoglobulin domain;Membrane;Reference proteome;Secreted;Signal	adaptive immune response (GO:0002250); immune response (GO:0006955)	extracellular space (GO:0005615); immunoglobulin complex (GO:0019814); plasma membrane (GO:0005886)					bernard	MCC	0.156009	0.462743
LC-MS/MS	IGLV2-18	FALSE	TRUE	IGLV2-18	A0A075B6J9	Immune Adaptative	ImmuneAdaptative;	LV218_HUMAN	Immunoglobulin lambda variable 2-18	118	Adaptive immunity;Cell membrane;Disulfide bond;Immunity;Immunoglobulin;Immunoglobulin domain;Membrane;Pyrrolidone carboxylic acid;Reference proteome;Secreted;Signal	adaptive immune response (GO:0002250); immune response (GO:0006955)	extracellular space (GO:0005615); immunoglobulin complex (GO:0019814); plasma membrane (GO:0005886)					bernard	MCC	0.032686	0.899727
LC-MS/MS	IGLV3-16	FALSE	TRUE	IGLV3-16	A0A075B6K0	Immune Adaptative	ImmuneAdaptative;	LV316_HUMAN	Immunoglobulin lambda variable 3-16	115	Adaptive immunity;Cell membrane;Disulfide bond;Immunity;Immunoglobulin;Immunoglobulin domain;Membrane;Reference proteome;Secreted;Signal	adaptive immune response (GO:0002250); immune response (GO:0006955)	extracellular space (GO:0005615); immunoglobulin complex (GO:0019814); plasma membrane (GO:0005886)					t-test	% delta	72.8038	0.0811746
LC-MS/MS	IGLV3-12	FALSE	TRUE	IGLV3-12	A0A075B6K2	Immune Adaptative	ImmuneAdaptative;	LV312_HUMAN	Immunoglobulin lambda variable 3-12	115	Adaptive immunity;Cell membrane;Disulfide bond;Immunity;Immunoglobulin;Immunoglobulin domain;Membrane;Reference proteome;Secreted;Signal	adaptive immune response (GO:0002250); immune response (GO:0006955)	extracellular space (GO:0005615); immunoglobulin complex (GO:0019814); plasma membrane (GO:0005886)					bernard	MCC	-0.0965609	0.732695
LC-MS/MS	IGLV3-10	FALSE	TRUE	IGLV3-10	A0A075B6K4	Immune Adaptative	ImmuneAdaptative;	LV310_HUMAN	Immunoglobulin lambda variable 3-10	115	Adaptive immunity;Cell membrane;Disulfide bond;Immunity;Immunoglobulin;Immunoglobulin domain;Membrane;Reference proteome;Secreted;Signal	adaptive immune response (GO:0002250); immune response (GO:0006955)	extracellular space (GO:0005615); immunoglobulin complex (GO:0019814); plasma membrane (GO:0005886)					t-test	% delta	53.7837	0.0462931
LC-MS/MS	IGLV3-9	FALSE	TRUE	IGLV3-9	A0A075B6K5	Immune Adaptative	ImmuneAdaptative;	LV39_HUMAN	Immunoglobulin lambda variable 3-9	115	Adaptive immunity;Cell membrane;Disulfide bond;Immunity;Immunoglobulin;Immunoglobulin domain;Membrane;Reference proteome;Secreted;Signal	adaptive immune response (GO:0002250); immune response (GO:0006955)	extracellular space (GO:0005615); immunoglobulin complex (GO:0019814); plasma membrane (GO:0005886)					t-test	% delta	35.5934	0.168216
LC-MS/MS	IGKV2(D)-28	FALSE	TRUE	IGKV2-28	A0A075B6P5	Immune Adaptative	ImmuneAdaptative;	KV228_HUMAN	Immunoglobulin kappa variable 2-28	120	Adaptive immunity;Cell membrane;Disulfide bond;Immunity;Immunoglobulin;Immunoglobulin domain;Membrane;Reference proteome;Secreted;Signal	adaptive immune response (GO:0002250); immune response (GO:0006955)	extracellular region (GO:0005576); extracellular space (GO:0005615); immunoglobulin complex (GO:0019814); plasma membrane (GO:0005886)					t-test	% delta	19.5701	0.485867
LC-MS/MS	IGKV2(D)-28	FALSE	FALSE	IGKV2D-28	P01615	Immune Adaptative	ImmuneAdaptative;	KVD28_HUMAN	Immunoglobulin kappa variable 2D-28 (Ig kappa chain V-II region FR) (Ig kappa chain V-II region GM607) (Ig kappa chain V-II region MIL) (Ig kappa chain V-II region TEW)	120	Adaptive immunity;Cell membrane;Direct protein sequencing;Disulfide bond;Immunity;Immunoglobulin;Immunoglobulin domain;Membrane;Reference proteome;Secreted;Signal	adaptive immune response (GO:0002250); immune response (GO:0006955)	blood microparticle (GO:0072562); extracellular exosome (GO:0070062); extracellular region (GO:0005576); extracellular space (GO:0005615); immunoglobulin complex (GO:0019814); plasma membrane (GO:0005886)					t-test	% delta	19.5701	0.485867
LC-MS/MS	IGHV3-64	FALSE	TRUE	IGHV3-64	A0A075B6Q5	Immune Adaptative	ImmuneAdaptative;	HV364_HUMAN	Immunoglobulin heavy variable 3-64	118	Adaptive immunity;Cell membrane;Disulfide bond;Immunity;Immunoglobulin;Immunoglobulin domain;Membrane;Reference proteome;Secreted;Signal	immunoglobulin mediated immune response (GO:0016064)	blood microparticle (GO:0072562); immunoglobulin complex (GO:0019814); plasma membrane (GO:0005886)					bernard	MCC	-0.032686	0.899727
LC-MS/MS	IGHV4-4	FALSE	TRUE	IGHV4-4	A0A075B6R2	Immune Adaptative	ImmuneAdaptative;	HV404_HUMAN	Immunoglobulin heavy variable 4-4	117	Adaptive immunity;Cell membrane;Disulfide bond;Immunity;Immunoglobulin;Immunoglobulin domain;Membrane;Reference proteome;Secreted;Signal	immunoglobulin mediated immune response (GO:0016064)	blood microparticle (GO:0072562); immunoglobulin complex (GO:0019814); plasma membrane (GO:0005886)					bernard	MCC	-0.170697	0.372755
LC-MS/MS	IGKV2(D)-29	FALSE	TRUE	IGKV2D-29	A0A075B6S2	Immune Adaptative	ImmuneAdaptative;	KVD29_HUMAN	Immunoglobulin kappa variable 2D-29	120	Adaptive immunity;Cell membrane;Disulfide bond;Immunity;Immunoglobulin;Immunoglobulin domain;Membrane;Reference proteome;Secreted;Signal	adaptive immune response (GO:0002250); immune response (GO:0006955)	extracellular space (GO:0005615); immunoglobulin complex (GO:0019814); plasma membrane (GO:0005886)					bernard	MCC	0.313823	0.111595
LC-MS/MS	IGKV2(D)-29	FALSE	FALSE	IGKV2D-26	A0A0A0MRZ7	Immune Adaptative	ImmuneAdaptative;	KVD26_HUMAN	Immunoglobulin kappa variable 2D-26	120	Adaptive immunity;Cell membrane;Disulfide bond;Immunity;Immunoglobulin;Immunoglobulin domain;Membrane;Reference proteome;Secreted;Signal	adaptive immune response (GO:0002250); immune response (GO:0006955)	extracellular space (GO:0005615); immunoglobulin complex (GO:0019814); plasma membrane (GO:0005886)					bernard	MCC	0.313823	0.111595
LC-MS/MS	IGKV1-27	FALSE	TRUE	IGKV1-27	A0A075B6S5	Immune Adaptative	ImmuneAdaptative;	KV127_HUMAN	Immunoglobulin kappa variable 1-27	117	Adaptive immunity;Cell membrane;Disulfide bond;Immunity;Immunoglobulin;Immunoglobulin domain;Membrane;Reference proteome;Secreted;Signal	adaptive immune response (GO:0002250); immune response (GO:0006955)	extracellular space (GO:0005615); immunoglobulin complex (GO:0019814); plasma membrane (GO:0005886)					bernard	MCC	0.061029	0.832274
LC-MS/MS	IGKV2(D)-40	FALSE	TRUE	IGKV2-40	A0A087WW87	Immune Adaptative	ImmuneAdaptative;	KV240_HUMAN	Immunoglobulin kappa variable 2-40	121	Adaptive immunity;Cell membrane;Disulfide bond;Immunity;Immunoglobulin;Immunoglobulin domain;Membrane;Reference proteome;Secreted;Signal	adaptive immune response (GO:0002250); immune response (GO:0006955)	extracellular space (GO:0005615); immunoglobulin complex (GO:0019814); plasma membrane (GO:0005886)					t-test	% delta	32.868	0.229021
LC-MS/MS	IGKV2(D)-40	FALSE	FALSE	IGKV2D-40	P01614	Immune Adaptative	ImmuneAdaptative;	KVD40_HUMAN	Immunoglobulin kappa variable 2D-40 (Ig kappa chain V-II region Cum)	121	Adaptive immunity;Cell membrane;Direct protein sequencing;Disulfide bond;Immunity;Immunoglobulin;Immunoglobulin domain;Membrane;Reference proteome;Secreted;Signal	adaptive immune response (GO:0002250); immune response (GO:0006955)	blood microparticle (GO:0072562); extracellular exosome (GO:0070062); extracellular region (GO:0005576); extracellular space (GO:0005615); immunoglobulin complex (GO:0019814); plasma membrane (GO:0005886)					t-test	% delta	32.868	0.229021
LC-MS/MS	IGHV3-49	FALSE	TRUE	IGHV3-49	A0A0A0MS15	Immune Adaptative	ImmuneAdaptative;	HV349_HUMAN	Immunoglobulin heavy variable 3-49	119	Adaptive immunity;Cell membrane;Disulfide bond;Immunity;Immunoglobulin;Immunoglobulin domain;Membrane;Reference proteome;Secreted;Signal	immunoglobulin mediated immune response (GO:0016064)	blood microparticle (GO:0072562); immunoglobulin complex (GO:0019814); plasma membrane (GO:0005886)					t-test	% delta	13.0623	0.662931
LC-MS/MS	IGKV6D-21	FALSE	TRUE	IGKV6D-21	A0A0A0MT36	Immune Adaptative	ImmuneAdaptative;	KVD21_HUMAN	Immunoglobulin kappa variable 6D-21	114	Adaptive immunity;Cell membrane;Disulfide bond;Immunity;Immunoglobulin;Immunoglobulin domain;Membrane;Reference proteome;Secreted;Signal	adaptive immune response (GO:0002250); immune response (GO:0006955)	extracellular space (GO:0005615); immunoglobulin complex (GO:0019814); plasma membrane (GO:0005886)					bernard	MCC	-0.0414371	0.835403
LC-MS/MS	IGHV6-1	FALSE	TRUE	IGHV6-1	A0A0B4J1U7	Immune Adaptative	ImmuneAdaptative;	HV601_HUMAN	Immunoglobulin heavy variable 6-1	121	Adaptive immunity;Cell membrane;Disulfide bond;Immunity;Immunoglobulin;Immunoglobulin domain;Membrane;Reference proteome;Secreted;Signal	immunoglobulin mediated immune response (GO:0016064)	blood microparticle (GO:0072562); immunoglobulin complex (GO:0019814); plasma membrane (GO:0005886)					t-test	% delta	71.324	0.103851
LC-MS/MS	IGHV3-15	FALSE	TRUE	IGHV3-15	A0A0B4J1V0	Immune Adaptative	ImmuneAdaptative;	HV315_HUMAN	Immunoglobulin heavy variable 3-15	119	Adaptive immunity;Cell membrane;Disulfide bond;Immunity;Immunoglobulin;Immunoglobulin domain;Membrane;Reference proteome;Secreted;Signal	immunoglobulin mediated immune response (GO:0016064)	blood microparticle (GO:0072562); immunoglobulin complex (GO:0019814); plasma membrane (GO:0005886)					t-test	% delta	-14.4785	0.54142
LC-MS/MS	IGHV3-(11,21,48)	FALSE	TRUE	IGHV3-21	A0A0B4J1V1	Immune Adaptative	ImmuneAdaptative;	HV321_HUMAN	Immunoglobulin heavy variable 3-21	117	3D-structure;Adaptive immunity;Cell membrane;Disease variant;Disulfide bond;Immunity;Immunoglobulin;Immunoglobulin domain;Membrane;Reference proteome;Secreted;Signal	immunoglobulin mediated immune response (GO:0016064)	blood microparticle (GO:0072562); immunoglobulin complex (GO:0019814); plasma membrane (GO:0005886)					bernard	MCC	0.0126592	0.997863
LC-MS/MS	IGHV3-(11,21,48)	FALSE	FALSE	IGHV3-48	P01763	Immune Adaptative	ImmuneAdaptative;	HV348_HUMAN	Immunoglobulin heavy variable 3-48 (Ig heavy chain V-III region WEA)	117	Adaptive immunity;Cell membrane;Direct protein sequencing;Disulfide bond;Immunity;Immunoglobulin;Immunoglobulin domain;Membrane;Reference proteome;Secreted;Signal	immune response (GO:0006955); immunoglobulin mediated immune response (GO:0016064)	blood microparticle (GO:0072562); extracellular region (GO:0005576); immunoglobulin complex (GO:0019814); plasma membrane (GO:0005886)					bernard	MCC	0.0126592	0.997863
LC-MS/MS	IGHV3-(11,21,48)	FALSE	FALSE	IGHV3-11	P01762	Immune Adaptative	ImmuneAdaptative;	HV311_HUMAN	Immunoglobulin heavy variable 3-11 (Ig heavy chain V-III region TRO)	117	Adaptive immunity;Cell membrane;Direct protein sequencing;Disulfide bond;Immunity;Immunoglobulin;Immunoglobulin domain;Membrane;Pyrrolidone carboxylic acid;Reference proteome;Secreted;Signal	immune response (GO:0006955); immunoglobulin mediated immune response (GO:0016064)	blood microparticle (GO:0072562); extracellular region (GO:0005576); immunoglobulin complex (GO:0019814); plasma membrane (GO:0005886)					bernard	MCC	0.0126592	0.997863
LC-MS/MS	IGHV2-26	FALSE	TRUE	IGHV2-26	A0A0B4J1V2	Immune Adaptative	ImmuneAdaptative;	HV226_HUMAN	Immunoglobulin heavy variable 2-26	119	Adaptive immunity;Cell membrane;Disulfide bond;Immunity;Immunoglobulin;Immunoglobulin domain;Membrane;Pyrrolidone carboxylic acid;Reference proteome;Secreted;Signal	immunoglobulin mediated immune response (GO:0016064)	blood microparticle (GO:0072562); immunoglobulin complex (GO:0019814); plasma membrane (GO:0005886)					bernard	MCC	0.119488	0.574061
LC-MS/MS	IGHV3-73	FALSE	TRUE	IGHV3-73	A0A0B4J1V6	Immune Adaptative	ImmuneAdaptative;	HV373_HUMAN	Immunoglobulin heavy variable 3-73	119	Adaptive immunity;Cell membrane;Disulfide bond;Immunity;Immunoglobulin;Immunoglobulin domain;Membrane;Reference proteome;Secreted;Signal	immunoglobulin mediated immune response (GO:0016064)	blood microparticle (GO:0072562); immunoglobulin complex (GO:0019814); plasma membrane (GO:0005886)					bernard	MCC	0.0605228	0.835358
LC-MS/MS	IGHV3-74	FALSE	TRUE	IGHV3-74	A0A0B4J1X5	Immune Adaptative	ImmuneAdaptative;	HV374_HUMAN	Immunoglobulin heavy variable 3-74	117	Adaptive immunity;Cell membrane;Disulfide bond;Immunity;Immunoglobulin;Immunoglobulin domain;Membrane;Reference proteome;Secreted;Signal	immunoglobulin mediated immune response (GO:0016064)	blood microparticle (GO:0072562); immunoglobulin complex (GO:0019814); plasma membrane (GO:0005886)					t-test	% delta	15.8737	0.447246
LC-MS/MS	IGHV3-43	FALSE	TRUE	IGHV3-43	A0A0B4J1X8	Immune Adaptative	ImmuneAdaptative;	HV343_HUMAN	Immunoglobulin heavy variable 3-43	118	Adaptive immunity;Cell membrane;Disulfide bond;Immunity;Immunoglobulin;Immunoglobulin domain;Membrane;Reference proteome;Secreted;Signal	immunoglobulin mediated immune response (GO:0016064)	blood microparticle (GO:0072562); immunoglobulin complex (GO:0019814); plasma membrane (GO:0005886)					bernard	MCC	0.0739296	0.73823
LC-MS/MS	IGLV9-49	FALSE	TRUE	IGLV9-49	A0A0B4J1Y8	Immune Adaptative	ImmuneAdaptative;	LV949_HUMAN	Immunoglobulin lambda variable 9-49	123	Adaptive immunity;Cell membrane;Disulfide bond;Immunity;Immunoglobulin;Immunoglobulin domain;Membrane;Phosphoprotein;Reference proteome;Secreted;Signal	adaptive immune response (GO:0002250); immune response (GO:0006955)	extracellular space (GO:0005615); immunoglobulin complex (GO:0019814); plasma membrane (GO:0005886)					bernard	MCC	-0.032686	0.899727
LC-MS/MS	IGHV3-72	FALSE	TRUE	IGHV3-72	A0A0B4J1Y9	Immune Adaptative	ImmuneAdaptative;	HV372_HUMAN	Immunoglobulin heavy variable 3-72	119	Adaptive immunity;Cell membrane;Disulfide bond;Immunity;Immunoglobulin;Immunoglobulin domain;Membrane;Reference proteome;Secreted;Signal	immunoglobulin mediated immune response (GO:0016064)	blood microparticle (GO:0072562); immunoglobulin complex (GO:0019814); plasma membrane (GO:0005886)					t-test	% delta	6.63924	0.763537
LC-MS/MS	IGHV1-69D	FALSE	TRUE	IGHV1-69D	A0A0B4J2H0	Immune Adaptative	ImmuneAdaptative;	HV69D_HUMAN	Immunoglobulin heavy variable 1-69D	117	3D-structure;Adaptive immunity;Cell membrane;Disulfide bond;Immunity;Immunoglobulin;Immunoglobulin domain;Membrane;Pyrrolidone carboxylic acid;Reference proteome;Secreted;Signal	immunoglobulin mediated immune response (GO:0016064)	blood microparticle (GO:0072562); immunoglobulin complex (GO:0019814); plasma membrane (GO:0005886)					t-test	% delta	12.717	0.579102
LC-MS/MS	IGKV6-21	FALSE	TRUE	IGKV6-21	A0A0C4DH24	Immune Adaptative	ImmuneAdaptative;	KV621_HUMAN	Immunoglobulin kappa variable 6-21	114	Adaptive immunity;Cell membrane;Disulfide bond;Immunity;Immunoglobulin;Immunoglobulin domain;Membrane;Reference proteome;Secreted;Signal	adaptive immune response (GO:0002250); immune response (GO:0006955)	extracellular space (GO:0005615); immunoglobulin complex (GO:0019814); plasma membrane (GO:0005886)					bernard	MCC	-0.358057	0.0343925
LC-MS/MS	IGHV1-3	FALSE	TRUE	IGHV1-3	A0A0C4DH29	Immune Adaptative	ImmuneAdaptative;	HV103_HUMAN	Immunoglobulin heavy variable 1-3	117	Adaptive immunity;Cell membrane;Disulfide bond;Immunity;Immunoglobulin;Immunoglobulin domain;Membrane;Reference proteome;Secreted;Signal	immunoglobulin mediated immune response (GO:0016064)	blood microparticle (GO:0072562); immunoglobulin complex (GO:0019814); plasma membrane (GO:0005886)					bernard	MCC	-0.144231	0.471738
LC-MS/MS	IGHV1-18	FALSE	TRUE	IGHV1-18	A0A0C4DH31	Immune Adaptative	ImmuneAdaptative;	HV118_HUMAN	Immunoglobulin heavy variable 1-18	117	Adaptive immunity;Cell membrane;Disulfide bond;Immunity;Immunoglobulin;Immunoglobulin domain;Membrane;Reference proteome;Secreted;Signal	immunoglobulin mediated immune response (GO:0016064)	blood microparticle (GO:0072562); immunoglobulin complex (GO:0019814); plasma membrane (GO:0005886)					bernard	MCC	-0.227866	0.239468
LC-MS/MS	IGHV3-20	FALSE	TRUE	IGHV3-20	A0A0C4DH32	Immune Adaptative	ImmuneAdaptative;	HV320_HUMAN	Immunoglobulin heavy variable 3-20	117	Adaptive immunity;Cell membrane;Disulfide bond;Immunity;Immunoglobulin;Immunoglobulin domain;Membrane;Reference proteome;Secreted;Signal	immunoglobulin mediated immune response (GO:0016064)	blood microparticle (GO:0072562); immunoglobulin complex (GO:0019814); plasma membrane (GO:0005886)					bernard	MCC	0.0537086	0.835403
LC-MS/MS	IGHV1-24	FALSE	TRUE	IGHV1-24	A0A0C4DH33	Immune Adaptative	ImmuneAdaptative;	HV124_HUMAN	Immunoglobulin heavy variable 1-24	117	Adaptive immunity;Cell membrane;Disulfide bond;Immunity;Immunoglobulin;Immunoglobulin domain;Membrane;Reference proteome;Secreted;Signal	immunoglobulin mediated immune response (GO:0016064)	blood microparticle (GO:0072562); immunoglobulin complex (GO:0019814); plasma membrane (GO:0005886)					bernard	MCC	-0.144231	0.471738
LC-MS/MS	IGHV4-28	FALSE	TRUE	IGHV4-28	A0A0C4DH34	Immune Adaptative	ImmuneAdaptative;	HV428_HUMAN	Immunoglobulin heavy variable 4-28	117	Adaptive immunity;Cell membrane;Disulfide bond;Immunity;Immunoglobulin;Immunoglobulin domain;Membrane;Reference proteome;Secreted;Signal	immunoglobulin mediated immune response (GO:0016064)	blood microparticle (GO:0072562); immunoglobulin complex (GO:0019814); plasma membrane (GO:0005886)					t-test	% delta	78.5355	0.0765721
LC-MS/MS	IGHV5-51	FALSE	TRUE	IGHV5-51	A0A0C4DH38	Immune Adaptative	ImmuneAdaptative;	HV551_HUMAN	Immunoglobulin heavy variable 5-51	117	Adaptive immunity;Cell membrane;Disulfide bond;Immunity;Immunoglobulin;Immunoglobulin domain;Membrane;Reference proteome;Secreted;Signal	immunoglobulin mediated immune response (GO:0016064)	blood microparticle (GO:0072562); immunoglobulin complex (GO:0019814); plasma membrane (GO:0005886)					t-test	% delta	19.8925	0.448226
LC-MS/MS	IGHV3-(53,66)	FALSE	TRUE	IGHV3-66	A0A0C4DH42	Immune Adaptative	ImmuneAdaptative;	HV366_HUMAN	Immunoglobulin heavy variable 3-66	116	Adaptive immunity;Cell membrane;Disulfide bond;Immunity;Immunoglobulin;Immunoglobulin domain;Membrane;Reference proteome;Secreted;Signal	immunoglobulin mediated immune response (GO:0016064)	blood microparticle (GO:0072562); immunoglobulin complex (GO:0019814); plasma membrane (GO:0005886)					bernard	MCC	-0.0965609	0.732695
LC-MS/MS	IGHV3-(53,66)	FALSE	FALSE	IGHV3-53	P01767	Immune Adaptative	ImmuneAdaptative;	HV353_HUMAN	Immunoglobulin heavy variable 3-53 (Ig heavy chain V-III region BUT)	116	Adaptive immunity;Cell membrane;Direct protein sequencing;Disulfide bond;Immunity;Immunoglobulin;Immunoglobulin domain;Membrane;Reference proteome;Secreted;Signal	immune response (GO:0006955); immunoglobulin mediated immune response (GO:0016064)	blood microparticle (GO:0072562); extracellular region (GO:0005576); immunoglobulin complex (GO:0019814); plasma membrane (GO:0005886)					bernard	MCC	-0.0965609	0.732695
LC-MS/MS	IGHV2-70D	FALSE	TRUE	IGHV2-70D	A0A0C4DH43	Immune Adaptative	ImmuneAdaptative;	HV70D_HUMAN	Immunoglobulin heavy variable 2-70D	119	Adaptive immunity;Cell membrane;Disulfide bond;Immunity;Immunoglobulin;Immunoglobulin domain;Membrane;Pyrrolidone carboxylic acid;Reference proteome;Secreted;Signal	immunoglobulin mediated immune response (GO:0016064)	blood microparticle (GO:0072562); immunoglobulin complex (GO:0019814); plasma membrane (GO:0005886)					bernard	MCC	-0.144231	0.471738
LC-MS/MS	IGKV1-(8,9)	FALSE	TRUE	IGKV1-8	A0A0C4DH67	Immune Adaptative	ImmuneAdaptative;	KV108_HUMAN	Immunoglobulin kappa variable 1-8	115	Adaptive immunity;Cell membrane;Disulfide bond;Immunity;Immunoglobulin;Immunoglobulin domain;Membrane;Reference proteome;Secreted;Signal	adaptive immune response (GO:0002250); immune response (GO:0006955)	extracellular space (GO:0005615); immunoglobulin complex (GO:0019814); plasma membrane (GO:0005886)					t-test	% delta	19.8514	0.558224
LC-MS/MS	IGKV1-(8,9)	FALSE	FALSE	IGKV1-9	A0A0C4DH69	Immune Adaptative	ImmuneAdaptative;	KV109_HUMAN	Immunoglobulin kappa variable 1-9	117	Adaptive immunity;Cell membrane;Disulfide bond;Immunity;Immunoglobulin;Immunoglobulin domain;Membrane;Reference proteome;Secreted;Signal	adaptive immune response (GO:0002250); immune response (GO:0006955)	extracellular space (GO:0005615); immunoglobulin complex (GO:0019814); plasma membrane (GO:0005886)					t-test	% delta	19.8514	0.558224
LC-MS/MS	IGKV2-24	FALSE	TRUE	IGKV2-24	A0A0C4DH68	Immune Adaptative	ImmuneAdaptative;	KV224_HUMAN	Immunoglobulin kappa variable 2-24	120	Adaptive immunity;Cell membrane;Disulfide bond;Immunity;Immunoglobulin;Immunoglobulin domain;Membrane;Reference proteome;Secreted;Signal	adaptive immune response (GO:0002250); immune response (GO:0006955)	extracellular space (GO:0005615); immunoglobulin complex (GO:0019814); plasma membrane (GO:0005886)					t-test	% delta	-6.62539	0.778814
LC-MS/MS	IGHA2	FALSE	TRUE		P0DOX2	Immune Adaptative	ImmuneAdaptative;	IGA2_HUMAN	Immunoglobulin alpha-2 heavy chain (Immunoglobulin alpha-2 heavy chain BUT)	455	Adaptive immunity;Cell membrane;Direct protein sequencing;Disulfide bond;Glycoprotein;Immunity;Immunoglobulin;Immunoglobulin domain;Membrane;Repeat;Secreted	adaptive immune response (GO:0002250)	blood microparticle (GO:0072562); extracellular exosome (GO:0070062); immunoglobulin complex, circulating (GO:0042571); plasma membrane (GO:0005886)					t-test	% delta	9.32224	0.745591
LC-MS/MS	IGHA2	FALSE	FALSE	IGHV7-4-1	A0A0J9YVY3	Immune Adaptative	ImmuneAdaptative;	HV741_HUMAN	Immunoglobulin heavy variable 7-4-1	117	Adaptive immunity;Cell membrane;Disulfide bond;Immunity;Immunoglobulin;Immunoglobulin domain;Membrane;Reference proteome;Secreted;Signal	immunoglobulin mediated immune response (GO:0016064)	blood microparticle (GO:0072562); immunoglobulin complex (GO:0019814); plasma membrane (GO:0005886)					t-test	% delta	9.32224	0.745591
LC-MS/MS	IGHA2	FALSE	FALSE	IGHA2	P01877	Immune Adaptative	ImmuneAdaptative;	IGHA2_HUMAN	Immunoglobulin heavy constant alpha 2 (Ig alpha-2 chain C region) (Ig alpha-2 chain C region BUT) (Ig alpha-2 chain C region LAN)	391	3D-structure;Adaptive immunity;Alternative splicing;Cell membrane;Direct protein sequencing;Disulfide bond;Glycoprotein;Immunity;Immunoglobulin;Immunoglobulin domain;Membrane;Reference proteome;Repeat;Secreted;Transmembrane;Transmembrane helix	adaptive immune response (GO:0002250); antibacterial humoral response (GO:0019731); B cell receptor signaling pathway (GO:0050853); complement activation, classical pathway (GO:0006958); glomerular filtration (GO:0003094); immune response (GO:0006955); positive regulation of respiratory burst (GO:0060267); retina homeostasis (GO:0001895)	blood microparticle (GO:0072562); extracellular exosome (GO:0070062); extracellular region (GO:0005576); extracellular space (GO:0005615); IgA immunoglobulin complex (GO:0071745); immunoglobulin complex, circulating (GO:0042571); monomeric IgA immunoglobulin complex (GO:0071748); plasma membrane (GO:0005886); secretory dimeric IgA immunoglobulin complex (GO:0071752); secretory IgA immunoglobulin …					t-test	% delta	9.32224	0.745591
LC-MS/MS	IGHV3-64D	FALSE	TRUE	IGHV3-64D	A0A0J9YX35	Immune Adaptative	ImmuneAdaptative;	HV64D_HUMAN	Immunoglobulin heavy variable 3-64D	117	Adaptive immunity;Cell membrane;Disulfide bond;Immunity;Immunoglobulin;Immunoglobulin domain;Membrane;Reference proteome;Secreted;Signal	immunoglobulin mediated immune response (GO:0016064)	blood microparticle (GO:0072562); immunoglobulin complex (GO:0019814); plasma membrane (GO:0005886)					bernard	MCC	0.0739296	0.73823
LC-MS/MS	IGHV5-10-1	FALSE	TRUE	IGHV5-10-1	A0A0J9YXX1	Immune Adaptative	ImmuneAdaptative;	HV5X1_HUMAN	Immunoglobulin heavy variable 5-10-1	117	Adaptive immunity;Cell membrane;Disulfide bond;Immunity;Immunoglobulin;Immunoglobulin domain;Membrane;Reference proteome;Secreted;Signal	immunoglobulin mediated immune response (GO:0016064)	blood microparticle (GO:0072562); immunoglobulin complex (GO:0019814); plasma membrane (GO:0005886)					bernard	MCC	-0.138675	0.574055
LC-MS/MS	IGKV2-29	FALSE	TRUE	IGKV2-29	A2NJV5	Immune Adaptative	ImmuneAdaptative;	KV229_HUMAN	Immunoglobulin kappa variable 2-29	120	Adaptive immunity;Cell membrane;Disulfide bond;Immunity;Immunoglobulin;Immunoglobulin domain;Membrane;Reference proteome;Secreted;Signal	adaptive immune response (GO:0002250); immune response (GO:0006955)	extracellular region (GO:0005576); extracellular space (GO:0005615); immunoglobulin complex (GO:0019814); plasma membrane (GO:0005886)					t-test	% delta	17.2719	0.336443
LC-MS/MS	ALB	FALSE	TRUE	ALB	P02768	Lipids	Lipids; Hemostasis;	ALBU_HUMAN	Albumin	609	3D-structure;Alternative splicing;Calcium;Cleavage on pair of basic residues;Copper;Direct protein sequencing;Disease variant;Disulfide bond;Glycation;Glycoprotein;Lipid-binding;Metal-binding;Methylation;Phosphoprotein;Reference proteome;Repeat;Secreted;Signal;Zinc	cellular response to starvation (GO:0009267); maintenance of mitochondrion location (GO:0051659); negative regulation of apoptotic process (GO:0043066); negative regulation of programmed cell death (GO:0043069); retina homeostasis (GO:0001895)	blood microparticle (GO:0072562); cytoplasm (GO:0005737); endoplasmic reticulum (GO:0005783); endoplasmic reticulum lumen (GO:0005788); extracellular exosome (GO:0070062); extracellular region (GO:0005576); extracellular space (GO:0005615); Golgi apparatus (GO:0005794); nucleus (GO:0005634); platelet alpha granule lumen (GO:0031093); protein-containing complex (GO:0032991)					t-test	% delta	-5.4848	0.44877
LC-MS/MS	KRT(1,2,6B,77)	FALSE	TRUE	KRT1	P04264	Other Immune-related pathways	ImmuneInnate;	K2C1_HUMAN	Keratin, type II cytoskeletal 1 (67 kDa cytokeratin) (Cytokeratin-1) (CK-1) (Hair alpha protein) (Keratin-1) (K1) (Type-II keratin Kb1)	644	3D-structure;Cell membrane;Citrullination;Coiled coil;Cytoplasm;Direct protein sequencing;Disease variant;Ichthyosis;Intermediate filament;Keratin;Membrane;Methylation;Palmoplantar keratoderma;Phosphoprotein;Reference proteome	complement activation, lectin pathway (GO:0001867); establishment of skin barrier (GO:0061436); fibrinolysis (GO:0042730); intermediate filament organization (GO:0045109); keratinization (GO:0031424); negative regulation of inflammatory response (GO:0050728); peptide cross-linking (GO:0018149); protein heterotetramerization (GO:0051290); regulation of angiogenesis (GO:0045765); response to oxidat…	blood microparticle (GO:0072562); collagen-containing extracellular matrix (GO:0062023); cornified envelope (GO:0001533); cytoplasm (GO:0005737); cytoskeleton (GO:0005856); cytosol (GO:0005829); extracellular exosome (GO:0070062); extracellular region (GO:0005576); extracellular space (GO:0005615); ficolin-1-rich granule lumen (GO:1904813); keratin filament (GO:0045095); membrane (GO:0016020); nu…					bernard	MCC	-0.202548	0.293605
LC-MS/MS	KRT(1,2,6B,77)	FALSE	FALSE	KRT6B	P04259	Other Immune-related pathways	ImmuneInnate;	K2C6B_HUMAN	Keratin, type II cytoskeletal 6B (Cytokeratin-6B) (CK-6B) (Keratin-6B) (K6B) (Type-II keratin Kb10)	564	Acetylation;Coiled coil;Direct protein sequencing;Disease variant;Ectodermal dysplasia;Intermediate filament;Keratin;Palmoplantar keratoderma;Reference proteome	ectoderm development (GO:0007398); intermediate filament organization (GO:0045109); keratinization (GO:0031424)	cytosol (GO:0005829); extracellular exosome (GO:0070062); keratin filament (GO:0045095)					bernard	MCC	-0.202548	0.293605
LC-MS/MS	KRT(1,2,6B,77)	FALSE	FALSE	KRT77	Q7Z794	Other Immune-related pathways	ImmuneInnate;	K2C1B_HUMAN	Keratin, type II cytoskeletal 1b (Cytokeratin-1B) (CK-1B) (Keratin-77) (K77) (Type-II keratin Kb39)	578	Citrullination;Coiled coil;Intermediate filament;Keratin;Methylation;Reference proteome	intermediate filament organization (GO:0045109); keratinization (GO:0031424)	cornified envelope (GO:0001533); cytoskeleton (GO:0005856); cytosol (GO:0005829); extracellular exosome (GO:0070062); keratin filament (GO:0045095)					bernard	MCC	-0.202548	0.293605
LC-MS/MS	KRT(1,2,6B,77)	FALSE	FALSE	KRT2	P35908	Other Immune-related pathways	ImmuneInnate;	K22E_HUMAN	Keratin, type II cytoskeletal 2 epidermal (Cytokeratin-2e) (CK-2e) (Epithelial keratin-2e) (Keratin-2 epidermis) (Keratin-2e) (K2e) (Type-II keratin Kb2)	639	Coiled coil;Cytoplasm;Disease variant;Ichthyosis;Intermediate filament;Keratin;Methylation;Phosphoprotein;Reference proteome	epidermis development (GO:0008544); intermediate filament organization (GO:0045109); keratinization (GO:0031424); keratinocyte activation (GO:0032980); keratinocyte development (GO:0003334); keratinocyte migration (GO:0051546); keratinocyte proliferation (GO:0043616); peptide cross-linking (GO:0018149); positive regulation of epidermis development (GO:0045684)	cornified envelope (GO:0001533); cytoplasm (GO:0005737); cytosol (GO:0005829); extracellular exosome (GO:0070062); extracellular space (GO:0005615); intermediate filament (GO:0005882); keratin filament (GO:0045095); membrane (GO:0016020); nucleus (GO:0005634)					bernard	MCC	-0.202548	0.293605
LC-MS/MS	KRT(10-3;15,17,19,24-5;27-8;31-2;35-8)	FALSE	TRUE	KRT10	P13645	Orphans	Orphans;	K1C10_HUMAN	Keratin, type I cytoskeletal 10 (Cytokeratin-10) (CK-10) (Keratin-10) (K10)	584	3D-structure;Coiled coil;Cytoplasm;Direct protein sequencing;Disease variant;Disulfide bond;Ichthyosis;Intermediate filament;Keratin;Phosphoprotein;Reference proteome;Secreted	epidermis development (GO:0008544); epithelial cell differentiation (GO:0030855); intermediate filament organization (GO:0045109); keratinocyte differentiation (GO:0030216); peptide cross-linking (GO:0018149); positive regulation of epidermis development (GO:0045684); protein heterotetramerization (GO:0051290)	cell surface (GO:0009986); cornified envelope (GO:0001533); cytoplasm (GO:0005737); cytoskeleton (GO:0005856); cytosol (GO:0005829); extracellular exosome (GO:0070062); extracellular space (GO:0005615); intermediate filament (GO:0005882); keratin filament (GO:0045095); membrane (GO:0016020); nucleus (GO:0005634)					bernard	MCC	-0.0965609	0.732695
LC-MS/MS	KRT(10-3;15,17,19,24-5;27-8;31-2;35-8)	FALSE	FALSE	KRT19	P08727	Orphans	Orphans;	K1C19_HUMAN	Keratin, type I cytoskeletal 19 (Cytokeratin-19) (CK-19) (Keratin-19) (K19)	400	Coiled coil;Direct protein sequencing;Host-virus interaction;Intermediate filament;Keratin;Methylation;Phosphoprotein;Reference proteome	cell differentiation involved in embryonic placenta development (GO:0060706); epithelial cell differentiation (GO:0030855); intermediate filament organization (GO:0045109); Notch signaling pathway (GO:0007219); response to estrogen (GO:0043627); sarcomere organization (GO:0045214)	apicolateral plasma membrane (GO:0016327); cell periphery (GO:0071944); costamere (GO:0043034); cytoskeleton (GO:0005856); cytosol (GO:0005829); extracellular exosome (GO:0070062); intermediate filament (GO:0005882); plasma membrane (GO:0005886); sarcolemma (GO:0042383); terminal web (GO:1990357); Z disc (GO:0030018)					bernard	MCC	-0.0965609	0.732695
LC-MS/MS	KRT(10-3;15,17,19,24-5;27-8;31-2;35-8)	FALSE	FALSE	KRT17	Q04695	Orphans	Orphans;	K1C17_HUMAN	Keratin, type I cytoskeletal 17 (39.1) (Cytokeratin-17) (CK-17) (Keratin-17) (K17)	432	Coiled coil;Cytoplasm;Disease variant;Ectodermal dysplasia;Intermediate filament;Isopeptide bond;Keratin;Palmoplantar keratoderma;Phosphoprotein;Reference proteome;Ubl conjugation	epithelial cell differentiation (GO:0030855); hair follicle morphogenesis (GO:0031069); intermediate filament organization (GO:0045109); keratinization (GO:0031424); positive regulation of cell growth (GO:0030307); positive regulation of hair follicle development (GO:0051798); positive regulation of translation (GO:0045727)	cornified envelope (GO:0001533); cytoskeleton (GO:0005856); cytosol (GO:0005829); intermediate filament cytoskeleton (GO:0045111); keratin filament (GO:0045095)					bernard	MCC	-0.0965609	0.732695
LC-MS/MS	KRT(10-3;15,17,19,24-5;27-8;31-2;35-8)	FALSE	FALSE	KRT15	P19012	Orphans	Orphans;	K1C15_HUMAN	Keratin, type I cytoskeletal 15 (Cytokeratin-15) (CK-15) (Keratin-15) (K15)	456	Alternative splicing;Coiled coil;Intermediate filament;Isopeptide bond;Keratin;Phosphoprotein;Reference proteome;Ubl conjugation	epidermis development (GO:0008544); epithelial cell differentiation (GO:0030855); intermediate filament organization (GO:0045109)	cytoskeleton (GO:0005856); cytosol (GO:0005829); extracellular exosome (GO:0070062); intermediate filament (GO:0005882); nucleus (GO:0005634)					bernard	MCC	-0.0965609	0.732695
LC-MS/MS	KRT(10-3;15,17,19,24-5;27-8;31-2;35-8)	FALSE	FALSE	KRT28	Q7Z3Y7	Orphans	Orphans;	K1C28_HUMAN	Keratin, type I cytoskeletal 28 (Cytokeratin-28) (CK-28) (Keratin-25D) (K25D) (Keratin-28) (K28) (Type I inner root sheath-specific keratin-K25irs4)	464	Coiled coil;Cytoplasm;Intermediate filament;Keratin;Reference proteome	epithelial cell differentiation (GO:0030855); hair follicle morphogenesis (GO:0031069); intermediate filament organization (GO:0045109)	cytoskeleton (GO:0005856); cytosol (GO:0005829); extracellular exosome (GO:0070062); intermediate filament (GO:0005882)					bernard	MCC	-0.0965609	0.732695
LC-MS/MS	KRT(10-3;15,17,19,24-5;27-8;31-2;35-8)	FALSE	FALSE	KRT31	Q15323	Orphans	Orphans;	K1H1_HUMAN	Keratin, type I cuticular Ha1 (Hair keratin, type I Ha1) (Keratin-31) (K31)	416	Coiled coil;Intermediate filament;Keratin;Reference proteome	epidermis development (GO:0008544); epithelial cell differentiation (GO:0030855); intermediate filament organization (GO:0045109)	cytoskeleton (GO:0005856); cytosol (GO:0005829); extracellular exosome (GO:0070062); extracellular space (GO:0005615); intermediate filament (GO:0005882)					bernard	MCC	-0.0965609	0.732695
LC-MS/MS	KRT(10-3;15,17,19,24-5;27-8;31-2;35-8)	FALSE	FALSE	KRT35	Q92764	Orphans	Orphans;	KRT35_HUMAN	Keratin, type I cuticular Ha5 (Hair keratin, type I Ha5) (Keratin-35) (K35)	455	Coiled coil;Intermediate filament;Keratin;Reference proteome	anatomical structure morphogenesis (GO:0009653); epithelial cell differentiation (GO:0030855); intermediate filament organization (GO:0045109)	cytoskeleton (GO:0005856); cytosol (GO:0005829); extracellular exosome (GO:0070062); extracellular space (GO:0005615); intermediate filament (GO:0005882)					bernard	MCC	-0.0965609	0.732695
LC-MS/MS	KRT(10-3;15,17,19,24-5;27-8;31-2;35-8)	FALSE	FALSE	KRT32	Q14532	Orphans	Orphans;	K1H2_HUMAN	Keratin, type I cuticular Ha2 (Hair keratin, type I Ha2) (Keratin-32) (K32)	448	Coiled coil;Intermediate filament;Keratin;Reference proteome	epidermis development (GO:0008544); epithelial cell differentiation (GO:0030855); intermediate filament organization (GO:0045109)	cytoskeleton (GO:0005856); cytosol (GO:0005829); extracellular exosome (GO:0070062); intermediate filament (GO:0005882)					bernard	MCC	-0.0965609	0.732695
LC-MS/MS	KRT(10-3;15,17,19,24-5;27-8;31-2;35-8)	FALSE	FALSE	KRT37	O76014	Orphans	Orphans;	KRT37_HUMAN	Keratin, type I cuticular Ha7 (Hair keratin, type I Ha7) (Keratin-37) (K37)	449	Coiled coil;Intermediate filament;Keratin;Reference proteome	epithelial cell differentiation (GO:0030855); intermediate filament organization (GO:0045109)	cytoskeleton (GO:0005856); cytosol (GO:0005829); extracellular exosome (GO:0070062); intermediate filament (GO:0005882)					bernard	MCC	-0.0965609	0.732695
[truncated: 400 more rows]

## Sheet: Table S2. Identified prot grup
Table S2. Proteins identified and significantly different between both groups, t-test (quantitative) and Barnard test (qualitative)
	Number of identified proteins	t-test			Barnard test
		(quantitative)			(qualitative))
		Over	Under	No diff	Pre	Abs	No diff
Lipids	12	0	0	9	0	0	3
Hemostasis	63	1	4	34	3	1	20
Cytokines	42	1	2	36	0	2	1
Complement Cascade	35	2	1	26	0	1	5
Immune Adaptative	95	1	0	49	1	2	42
Other Immune-related pathways	24	0	1	8	2	1	12
Orphans	92	1	1	31	1	2	56
Total	363	6	9	193	7	9	139
[truncated: 2 more rows]

## Sheet: Table S3. Significant proteins
Table S3. Extended data for selected proteins by Conventional and AI Free-choice models (mortality or days of survival)
[truncated: 49 more rows]

## Sheet: Significant Table
Type	Prot ID	type	Relevance	Model		Molecule	Stats	Graph Tag	Conventional	IA Categorical	IA Continuous			Conventional	IA Categorical	IA Continuous
[truncated: 58 more rows]
